# Supplementary material for: bric à brac controls sex pheromone choice by male European corn borer moths
Source: Nat Commun. 2021 May 14;12:2818. doi: 10.1038/s41467-021-23026-x (PMC8121916; doi:10.1038/s41467-021-23026-x)
Supplement: Supplementary file 5 — Supplementary Data 2 [file 41467_2021_23026_MOESM5_ESM.xlsx]

## Sheet: Sheet1
Supplementary Data 2. Baypass and FST results for bab gene region.
	POS.Bab.Scaff	location	Z allele	E allele	BF.dB.	eBPis	Beta_is	SD_Beta_is	M_XtX	SD_XtX	Mb	M_Pearson	SD_Pearson	FST
Mb
19.0333	16303	intergenic (bab-not)	A	T	23.13	2.05	0.11	0.04	12.93	4.18	19.03	0.9	0.1	0.875
19.0322	17399	intergenic (bab-not)	C	G	23.46	2.03	0.12	0.05	16.81	5.85	19.03	0.79	0.13	0.894
18.9897	59923	intergenic (bab-not)	A	C	27.47	2.11	0.11	0.04	15	4.96	18.99	0.95	0.06	0.827
18.9253	124329	bab intron 1A	C	A	26.49	2.26	0.12	0.04	16.62	5.31	18.93	0.84	0.12	0.912
18.9249	124696	bab intron 1A	T	A	30.94	2.12	0.12	0.05	15.12	5.74	18.92	0.92	0.09	0.819
18.9208	128773	bab intron 1A	C	T	21.38	2.26	0.12	0.04	16.03	5.07	18.92	0.85	0.11	0.878
18.9196	129956	bab intron 1A	G	T	23.29	2.02	0.11	0.04	15.12	5.25	18.92	0.86	0.12	0.851
18.878	171553	bab intron 1A	G	A	21.04	2.1	0.12	0.04	15.71	4.96	18.88	0.8	0.13	0.878
18.8777	171934	bab intron 1A	G	A	23.7	2.01	0.12	0.05	21.05	4.68	18.88	0.82	0.12	0.951
18.8776	172034	bab intron 1A	T	A	27.88	2.02	0.12	0.05	15.66	5.14	18.88	0.85	0.12	0.894
18.8775	172051	bab intron 1A	C	A	37.84	2.28	0.12	0.04	21.85	5.06	18.88	0.85	0.11	0.966
18.8775	172064	bab intron 1A	G	C	23.08	2.06	0.11	0.04	19.73	4.64	18.88	0.82	0.12	0.948
18.8769	172732	bab intron 1A	T	G	20.99	2.09	0.12	0.04	21.46	5.16	18.88	0.84	0.11	0.964
18.8763	173285	bab intron 1A	T	C	33.63	2.35	0.12	0.04	17.4	5.35	18.88	0.79	0.12	0.914
18.876	173616	bab intron 1A	A	G	32.02	2.11	0.12	0.04	20.75	4.69	18.88	0.83	0.12	0.948
18.8754	174162	bab intron 1A	G	GT	25.61	2.31	0.13	0.04	18.09	5.62	18.88	0.76	0.13	0.899
18.8751	174473	bab intron 1A	C	CT	22.41	2.07	0.12	0.04	20.56	4.85	18.88	0.82	0.11	0.948
18.8732	176360	bab intron 1A	T	G	24.96	2.15	0.12	0.05	17.03	5.34	18.87	0.8	0.12	0.916
18.873	176588	bab intron 1A	G	GAATAGTA	27.04	2.01	0.12	0.05	17.97	5.93	18.87	0.76	0.14	0.899
18.8729	176723	bab intron 1A	T	TAG	24.99	2.06	0.12	0.05	16.52	5.42	18.87	0.79	0.12	0.913
18.8728	176812	bab intron 1A	T	A	20.72	2.13	0.12	0.04	16.89	5.58	18.87	0.77	0.13	0.899
18.8726	177000	bab intron 1A	C	T	27.33	2.02	0.12	0.04	16.15	5.16	18.87	0.77	0.13	0.897
18.8725	177067	bab intron 1A	C	T	27.7	2.06	0.12	0.05	17.97	5.99	18.87	0.77	0.13	0.899
18.8725	177076	bab intron 1A	G	A	26.1	2.16	0.12	0.04	17.11	5.49	18.87	0.78	0.12	0.899
18.8724	177152	bab intron 1A	A	T	22.59	2.1	0.12	0.04	21	4.8	18.87	0.82	0.12	0.951
18.8724	177185	bab intron 1A	T	C	31.22	2.04	0.11	0.04	20.97	4.79	18.87	0.82	0.12	0.951
18.8724	177218	bab intron 1A	T	A	21.47	2.1	0.12	0.04	21.33	4.69	18.87	0.82	0.12	0.951
18.869	180608	bab intron 1A	C	T	21.93	2.08	0.11	0.04	16.37	5.01	18.87	0.74	0.14	0.88
18.868	181579	bab intron 1A	T	C	33.73	2.52	0.13	0.04	23.59	5.17	18.87	0.87	0.1	0.983
18.868	181582	bab intron 1A	T	C	35.48	2.59	0.13	0.04	23.87	5.5	18.87	0.87	0.09	0.983
18.868	181585	bab intron 1A	CA	C	27.08	2.57	0.13	0.04	24.05	5.22	18.87	0.86	0.1	0.983
18.868	181598	bab intron 1A	T	A	35.2	2.95	0.14	0.04	27.16	5.91	18.87	0.88	0.1	1
18.868	181603	bab intron 1A	G	C	34.57	3.01	0.14	0.04	26.2	6.1	18.87	0.89	0.08	1
18.868	181613	bab intron 1A	T	C	30.85	2.23	0.12	0.04	22.97	5.58	18.87	0.85	0.11	0.982
18.868	181614	bab intron 1A	C	T	30.39	2.21	0.12	0.04	22.86	5.35	18.87	0.85	0.11	0.982
18.8668	182835	bab intron 1A	A	AAT	21.33	2.05	0.11	0.04	19.95	4.69	18.87	0.81	0.12	0.933
18.8667	182902	bab intron 1A	T	C	21.88	2.05	0.12	0.04	20.95	4.92	18.87	0.82	0.12	0.95
18.8666	183013	bab intron 1A	G	A	21.4	2.06	0.11	0.04	20.06	4.77	18.87	0.81	0.12	0.946
18.8666	183028	bab intron 1A	T	G	32.45	2.03	0.11	0.04	20.04	4.58	18.87	0.81	0.12	0.944
18.8665	183115	bab intron 1A	T	G	23.52	2.02	0.11	0.04	20.16	4.69	18.87	0.82	0.12	0.946
18.8494	200210	bab intron 1A	C	G	33.43	2.03	0.12	0.04	17.82	4.7	18.85	0.91	0.09	0.933
18.8475	202132	bab intron 1A	C	T	20.76	2.11	0.11	0.04	17.35	4.56	18.85	0.9	0.09	0.917
18.8472	202350	bab intron 1A	A	G	28.57	2.27	0.12	0.04	18.47	4.44	18.85	0.91	0.08	0.934
18.8472	202372	bab intron 1A	A	G	29.11	2.24	0.12	0.04	18.21	4.68	18.85	0.92	0.08	0.934
18.847	202642	bab intron 1A	A	ACG	26.95	2.47	0.13	0.04	20.46	5.48	18.85	0.94	0.06	0.963
18.8469	202650	bab intron 1A	T	A	25.27	2.12	0.12	0.04	15.94	4.87	18.85	0.87	0.11	0.922
18.8469	202673	bab intron 1A	T	A	21.62	2.38	0.13	0.04	20.2	5.32	18.85	0.94	0.07	0.964
18.8469	202704	bab intron 1A	A	AGGT	30.8	2.37	0.13	0.04	16.45	5.36	18.85	0.92	0.08	0.925
18.8469	202706	bab intron 1A	A	AT	26.31	2.42	0.13	0.04	19.72	5.49	18.85	0.93	0.08	0.964
18.8469	202715	bab intron 1A	T	A	24.78	2.41	0.13	0.04	19.5	5.05	18.85	0.94	0.06	0.964
18.8469	202722	bab intron 1A	C	G	27.8	2.28	0.13	0.05	19.79	5.6	18.85	0.94	0.07	0.964
18.8469	202729	bab intron 1A	T	C	29.91	2.49	0.13	0.04	19.66	5.38	18.85	0.94	0.06	0.964
18.8469	202731	bab intron 1A	C	CT	30.21	2.21	0.12	0.04	17.14	4.77	18.85	0.93	0.08	0.944
18.8469	202733	bab intron 1A	A	ATTTT	29.14	2.11	0.12	0.04	17.33	5.02	18.85	0.93	0.08	0.945
18.8468	202766	bab intron 1A	C	A	23.5	2.23	0.12	0.04	17.41	4.52	18.85	0.91	0.08	0.93
18.8466	203007	bab intron 1A	A	AT	26.67	2.17	0.12	0.04	18.24	4.69	18.85	0.91	0.08	0.934
18.8459	203704	bab intron 1A	T	TAAA	45.26	3.27	0.15	0.04	20.46	6.87	18.85	0.93	0.06	0.945
18.8459	203706	bab intron 1A	A	AT	34.84	2.9	0.14	0.04	23.3	6.79	18.85	0.96	0.05	0.982
18.8443	205270	bab intron 1A	A	T	20.89	2.29	0.12	0.04	22.05	5.03	18.84	0.84	0.11	0.965
18.8443	205299	bab intron 1A	C	G	21.97	2.12	0.12	0.05	22.33	4.96	18.84	0.84	0.12	0.966
18.8442	205387	bab intron 1A	T	C	25.05	2.19	0.12	0.04	22.06	4.9	18.84	0.85	0.11	0.967
18.844	205562	bab intron 1A	T	A	21.88	2.12	0.12	0.04	17.18	4.3	18.84	0.9	0.08	0.918
18.8439	205683	bab intron 1A	A	G	23	2.08	0.12	0.04	17.43	4.36	18.84	0.9	0.09	0.917
18.8437	205868	bab intron 1A	T	A	23.69	2.04	0.12	0.04	18.16	4.72	18.84	0.91	0.09	0.934
18.8436	205958	bab intron 1A	T	G	21.39	2.04	0.11	0.04	17.23	4.44	18.84	0.9	0.09	0.917
18.8429	206732	bab intron 1A	T	A	26.13	2.04	0.12	0.04	20.44	4.79	18.84	0.82	0.12	0.948
18.8427	206914	bab intron 1A	C	A	29.27	2.35	0.12	0.04	16.77	5.49	18.84	0.85	0.11	0.91
18.8417	207850	bab intron 1A	TACC	T	23.19	2	0.12	0.04	16.83	4.49	18.84	0.9	0.09	0.917
18.8414	208161	bab intron 1A	T	C	27.71	2.09	0.12	0.05	19.37	5.99	18.84	0.94	0.07	0.981
18.8414	208170	bab intron 1A	A	T	24.84	2.01	0.12	0.04	14.88	5.02	18.84	0.94	0.07	0.943
18.8411	208536	bab intron 1A	C	T	24.07	2.41	0.13	0.04	16.5	5.47	18.84	0.87	0.1	0.916
18.841	208599	bab intron 1A	T	TA	26.04	2.14	0.11	0.04	14.76	4.96	18.84	0.87	0.11	0.78
18.841	208601	bab intron 1A	T	C	23.21	2.08	0.11	0.04	14.33	4.72	18.84	0.86	0.11	0.78
18.841	208642	bab intron 1A	A	G	22.81	2.04	0.12	0.04	17.74	4.78	18.84	0.91	0.08	0.929
18.8394	210206	bab intron 1A	G	A	25.17	2.31	0.12	0.04	18.62	5.23	18.84	0.93	0.07	0.947
18.8394	210215	bab intron 1A	T	A	28.16	2.03	0.11	0.04	14.73	4.71	18.84	0.9	0.1	0.779
18.8387	210899	bab intron 1A	G	T	24.36	2.09	0.11	0.04	17.67	4.61	18.84	0.9	0.09	0.932
18.8385	211128	bab intron 1A	TAA	T	36.75	2.41	0.13	0.05	17.16	5.84	18.84	0.93	0.07	0.921
18.8384	211228	bab intron 1A	C	T	24.31	2.22	0.12	0.04	21.82	5.54	18.84	0.88	0.1	0.982
18.8383	211291	bab intron 1A	A	G	26.05	2.14	0.12	0.04	14.4	4.76	18.84	0.89	0.1	0.897
18.8378	211797	bab intron 1A	C	A	31.48	2.13	0.12	0.04	16.38	5.56	18.84	0.89	0.11	0.852
18.8377	211919	bab intron 1A	T	C	21.98	2.14	0.12	0.04	17.85	5.04	18.84	0.92	0.08	0.926
18.8362	213393	bab intron 1A	G	A	32.66	2.27	-0.12	0.04	18.03	5.26	18.84	-0.93	0.08	0.89
18.8354	214189	bab intron 1A	CT	C	30.53	2.48	0.13	0.04	23.73	5.98	18.84	0.87	0.1	1
18.8354	214224	bab intron 1A	C	G	27.34	2.15	0.12	0.05	21.97	5.42	18.84	0.85	0.11	0.981
18.8352	214413	bab intron 1A	T	C	21.99	2.09	0.12	0.05	18.41	4.66	18.84	0.92	0.08	0.934
18.8318	217774	bab intron 1A	G	A	21.79	2.22	0.12	0.04	17.35	4.9	18.83	0.91	0.08	0.93
18.8318	217775	bab intron 1A	G	T	23.5	2.03	0.12	0.04	16.89	4.6	18.83	0.92	0.08	0.93
18.8304	219238	bab intron 1A	C	G	20.7	2	0.11	0.04	15.67	4.17	18.83	0.91	0.09	0.916
18.822	227597	bab intron 1A	AATACAATACG	A	22.84	2.19	0.12	0.05	16	5.26	18.82	0.82	0.11	0.88
18.8164	233191	bab intron 1A	G	A	30.08	2.23	0.13	0.05	16.47	6.05	18.82	0.86	0.11	0.896
18.796	253560	bab intron 1A	G	A	26.71	2.05	0.12	0.04	13.61	4.34	18.8	0.91	0.1	0.879
18.7942	255397	bab intron 1A	A	T	22.52	2.01	0.11	0.04	15.81	4.38	18.79	0.92	0.08	0.915
18.7917	257871	bab intron 1A	T	C	22.5	2.02	0.11	0.04	19.05	4.77	18.79	0.84	0.12	0.948
18.791	258638	bab intron 1A	G	GA	20.12	2.09	0.12	0.04	17.79	4.93	18.79	0.93	0.08	0.948
18.7883	261292	bab intron 1A	A	T	22.18	2.22	0.12	0.04	17.07	4.84	18.79	0.93	0.07	0.93
18.777	272602	bab intron 1A	T	A	27.3	2.06	0.12	0.04	14.34	4.74	18.78	0.94	0.08	0.879
18.7696	279961	bab intron 1A	GAACC	G	22.34	2.05	0.12	0.05	18.78	5.45	18.77	0.93	0.08	0.942
18.7695	280066	bab intron 1A	T	C	31.02	2.22	0.12	0.04	18.52	5.42	18.77	0.94	0.08	0.942
18.7662	283372	bab intron 1A	A	G	22.43	2.25	0.12	0.04	18.19	4.91	18.77	0.93	0.08	0.949
18.765	284619	bab intron 1A	A	T	24.59	2.03	0.11	0.04	14.13	4.65	18.76	0.86	0.12	0.763
18.7648	284810	bab intron 1A	AT	A	23.87	2.03	0.12	0.04	14.29	4.72	18.76	0.93	0.07	0.895
18.7647	284914	bab intron 1A	C	T	21.05	2.07	0.12	0.04	14.06	4.77	18.76	0.92	0.08	0.879
18.7603	289248	bab intron 1A	T	TAAGTG	26.8	2.1	0.12	0.04	17.04	4.94	18.76	0.93	0.07	0.947
18.7597	289944	bab intron 1A	C	T	20.67	2.3	0.12	0.04	16.66	4.51	18.76	0.93	0.07	0.931
18.7596	289964	bab intron 1A	T	TACA	22.66	2.32	0.13	0.04	15.36	4.92	18.76	0.91	0.09	0.895
18.7596	290039	bab intron 1A	A	T	20.43	2.18	0.12	0.04	17.73	4.94	18.76	0.94	0.07	0.947
18.7595	290061	bab intron 1A	A	G	24.13	2.35	0.12	0.04	18.24	5.18	18.76	0.94	0.06	0.946
18.7595	290064	bab intron 1A	T	TA	23.13	2.23	0.12	0.04	15.96	5	18.76	0.94	0.07	0.91
18.7595	290073	bab intron 1A	A	T	27.42	2.39	0.13	0.04	16.14	5.69	18.76	0.92	0.08	0.84
18.7595	290081	bab intron 1A	TA	T	27.9	2.58	0.13	0.04	20.73	5.64	18.76	0.94	0.06	0.965
18.7595	290086	bab intron 1A	T	TCAA	29.46	2.55	0.14	0.05	17.96	6.12	18.76	0.91	0.08	0.871
18.7595	290126	bab intron 1A	T	C	42.23	2.55	0.13	0.04	20.57	5.32	18.76	0.95	0.06	0.966
18.7594	290149	bab intron 1A	GATTTTCA	G	29.42	2.45	0.12	0.04	22.93	5.61	18.76	0.88	0.1	0.981
			CTTATTTTC
			AAAACCCC
			ATTACAGC
			ATTCATTC
			ATCATCTG
			AAAACAGT
			CATTAATAA
18.7589	290649	bab intron 1A	G	T	23.45	2.4	0.12	0.04	19.13	4.98	18.76	0.93	0.07	0.949
18.7589	290651	bab intron 1A	A	T	23.15	2.25	0.12	0.04	19.35	5.13	18.76	0.93	0.08	0.949
18.7589	290685	bab intron 1A	TTCAATGTATTAAC	T	21.43	2.08	0.12	0.04	17.92	4.75	18.76	0.91	0.08	0.931
18.7589	290711	bab intron 1A	G	A	28.58	2.03	0.12	0.05	18.06	5.12	18.76	0.91	0.09	0.931
18.7588	290752	bab intron 1A	A	C	26.84	2.25	0.12	0.04	19.09	4.71	18.76	0.92	0.08	0.949
18.7588	290764	bab intron 1A	TTACC	T	23.11	2.1	0.12	0.05	18.63	5.02	18.76	0.92	0.09	0.947
18.7588	290789	bab intron 1A	G	T	28.79	2.41	0.13	0.04	19.61	5.1	18.76	0.93	0.07	0.948
18.7581	291499	bab intron 1A	CTCGA	C	29.48	2.33	0.12	0.04	22.07	4.9	18.76	0.85	0.11	0.967
18.7581	291507	bab intron 1A	T	A	20.47	2.45	0.12	0.04	21.84	4.95	18.76	0.85	0.11	0.967
18.758	291623	bab intron 1A	G	A	23.29	2.06	0.11	0.04	15.72	4.15	18.76	0.9	0.09	0.916
18.7563	293270	bab intron 1A	T	A	27.92	2.08	0.11	0.04	17.01	4.48	18.76	0.92	0.09	0.933
18.7557	293928	bab intron 1A	T	C	24.98	2.19	0.12	0.05	19.45	5.69	18.76	0.93	0.07	0.964
18.7556	293974	bab intron 1A	T	C	23.08	2.14	0.12	0.04	17.27	4.87	18.76	0.93	0.08	0.947
18.7516	297958	bab intron 1A	C	CAA	21.77	2.05	0.11	0.04	17.33	4.78	18.75	0.9	0.1	0.93
18.7516	297980	bab intron 1A	ATTT	A	31.76	2.03	0.12	0.05	14.82	5.28	18.75	0.89	0.1	0.91
18.7514	298218	bab intron 1A	T	A	27.42	2.09	0.12	0.04	16.7	4.47	18.75	0.93	0.08	0.932
18.7512	298378	bab intron 1A	T	TTGGC	20.76	2.05	0.12	0.04	16.72	4.48	18.75	0.92	0.08	0.933
18.7511	298541	bab intron 1A	A	T	22.56	2.02	0.12	0.04	17.54	4.34	18.75	0.9	0.09	0.933
18.7503	299265	bab intron 1A	A	C	22.09	2.28	0.12	0.04	21.03	4.61	18.75	0.87	0.1	0.967
18.7503	299270	bab intron 1A	T	A	26.49	2.3	0.12	0.04	21.07	4.75	18.75	0.86	0.11	0.967
18.7502	299409	bab intron 1A	C	T	23.89	2.19	0.12	0.04	14.72	4.94	18.75	0.91	0.09	0.912
18.7498	299772	bab intron 1A	T	C	35.48	2.07	0.12	0.04	17.52	4.86	18.75	0.92	0.09	0.948
18.7482	301381	bab intron 1B	G	T	26.6	2.12	0.11	0.04	16.74	5.1	18.75	0.91	0.09	0.866
18.7482	301408	bab intron 1B	G	T	25.52	2.43	0.12	0.04	17.08	5.2	18.75	0.92	0.08	0.88
18.7442	305435	bab intron 1B	A	G	20.12	2.04	0.11	0.04	16.55	4.56	18.74	0.92	0.08	0.933
18.7441	305512	bab intron 1B	CATAATA	C	40.81	2.26	0.12	0.04	16.86	4.6	18.74	0.92	0.08	0.933
18.7398	309801	bab intron 1B	T	C	24.27	2.03	0.12	0.05	17.96	4.93	18.74	0.92	0.08	0.947
18.7397	309890	bab intron 1B	A	G	25.38	2.17	0.12	0.04	18.04	5.09	18.74	0.92	0.09	0.962
18.7391	310507	bab intron 1B	T	C	21.04	2.02	0.12	0.05	17.27	4.96	18.74	0.94	0.08	0.931
18.739	310588	bab intron 1B	G	A	23.89	2.65	0.13	0.04	20.24	5.93	18.74	0.95	0.06	0.962
18.7379	311725	bab intron 1B	A	AT	21.06	2	0.11	0.04	19.14	4.73	18.74	0.86	0.11	0.94
18.7379	311734	bab intron 1B	A	G	34.14	2.24	0.12	0.04	21.35	5.57	18.74	0.88	0.1	0.98
18.7379	311737	bab intron 1B	A	T	31.73	2.12	0.12	0.04	21.35	5.55	18.74	0.88	0.1	0.98
18.7379	311739	bab intron 1B	GGCACCCA	G	27.06	2.09	0.12	0.04	21.44	5.5	18.74	0.87	0.11	0.98
18.7378	311837	bab intron 1B	T	C	43.65	2.09	0.11	0.04	16.14	5.04	18.74	0.89	0.11	0.906
18.7378	311841	bab intron 1B	C	CA	25.05	2.03	0.11	0.04	16.48	4.97	18.74	0.89	0.11	0.924
18.7377	311869	bab intron 1B	C	T	27.98	2.1	0.12	0.04	19.83	5.44	18.74	0.87	0.11	0.962
18.7377	311889	bab intron 1B	T	C	26.12	2.2	0.11	0.04	14.74	5.56	18.74	0.87	0.11	0.68
18.7377	311895	bab intron 1B	T	G	33.65	2.45	0.13	0.05	24.08	6.22	18.74	0.87	0.1	1
18.7377	311902	bab intron 1B	A	G	30.72	2.54	0.13	0.04	24.35	6.14	18.74	0.87	0.1	1
18.7377	311931	bab intron 1B	G	A	26.79	2.1	0.11	0.04	14.21	5.24	18.74	0.87	0.12	0.661
18.7374	312228	bab intron 1B	G	A	32.98	3.05	0.14	0.04	19.86	6	18.74	0.95	0.05	0.949
18.7369	312706	bab intron 1B	T	A	25.07	2.01	0.12	0.04	17.81	4.79	18.74	0.91	0.08	0.916
18.7368	312774	bab intron 1B	C	A	30.61	2.51	0.13	0.04	17.16	6.02	18.74	0.88	0.1	0.838
18.7368	312790	bab intron 1B	TCTG	T	22.44	2.07	0.12	0.04	13.93	4.96	18.74	0.89	0.11	0.785
18.7368	312808	bab intron 1B	ACT	A	31.11	2.37	0.13	0.04	16.69	5.91	18.74	0.89	0.09	0.875
18.7346	314996	bab intron 1B	C	T	28.16	2.05	0.12	0.04	14.69	4.79	18.73	0.91	0.1	0.912
18.7344	315173	bab intron 1B	CGA	C	31.95	2.1	0.12	0.05	19.04	5	18.73	0.93	0.08	0.948
18.7344	315186	bab intron 1B	T	C	22.7	2.23	0.12	0.04	18.66	4.98	18.73	0.92	0.08	0.947
18.7344	315188	bab intron 1B	T	A	24.56	2.11	0.12	0.04	18.12	4.82	18.73	0.92	0.08	0.946
18.7344	315196	bab intron 1B	G	T	25.6	2.07	0.12	0.04	17.86	4.77	18.73	0.91	0.08	0.946
18.7343	315287	bab intron 1B	T	G	30.61	2.42	0.13	0.04	22.72	5.79	18.73	0.88	0.1	1
18.7343	315314	bab intron 1B	TC	T	20.65	2.3	0.12	0.04	21.69	5.33	18.73	0.85	0.1	0.981
18.7343	315334	bab intron 1B	T	TAAATAA	31.27	2.22	0.12	0.04	18.81	5.42	18.73	0.94	0.07	0.962
18.7343	315338	bab intron 1B	C	T	28.7	2.34	0.13	0.04	19.37	5.7	18.73	0.94	0.07	0.963
18.7339	315699	bab intron 1B	C	G	28.18	2.43	0.12	0.04	19.79	5.88	18.73	0.95	0.06	0.948
18.7338	315765	bab intron 1B	T	A	32.09	2.21	0.13	0.05	20.13	5.91	18.73	0.94	0.09	0.966
18.7338	315771	bab intron 1B	G	A	36.95	2.37	0.13	0.04	20.08	6.02	18.73	0.95	0.07	0.966
18.7338	315777	bab intron 1B	G	T	30.23	2.52	0.13	0.04	19.91	5.89	18.73	0.95	0.06	0.966
18.7338	315794	bab intron 1B	A	T	35.13	2.2	0.13	0.05	20.13	6.03	18.73	0.94	0.07	0.966
18.7338	315819	bab intron 1B	T	G	25.17	2.39	0.13	0.04	19.66	5.51	18.73	0.95	0.06	0.966
18.7337	315880	bab intron 1B	T	C	22.91	2.15	0.12	0.04	18.26	4.96	18.73	0.94	0.07	0.948
18.7336	315998	bab intron 1B	G	T	28.99	2.49	0.13	0.04	22.84	5.46	18.73	0.89	0.09	0.982
18.7336	316007	bab intron 1B	A	G	32.29	2.4	0.13	0.04	22.76	5.49	18.73	0.88	0.1	0.982
18.7335	316130	bab intron 1B	C	T	26.27	2.12	0.12	0.04	18.46	5.75	18.73	0.94	0.07	0.959
18.7335	316139	bab intron 1B	T	A	26.66	2.25	0.12	0.04	18.85	5.42	18.73	0.94	0.06	0.959
18.7334	316167	bab intron 1B	G	A	24.65	2.06	0.12	0.04	17.13	4.97	18.73	0.93	0.08	0.943
18.7334	316211	bab intron 1B	T	C	26.84	2.05	0.12	0.05	17.86	5.09	18.73	0.92	0.09	0.945
18.7329	316690	bab intron 1B	G	A	26.26	2.06	0.11	0.04	20.16	5.28	18.73	0.83	0.12	0.962
18.7329	316703	bab intron 1B	C	CG	21.86	2.21	0.12	0.04	20.5	5.11	18.73	0.85	0.11	0.962
18.732	317563	bab intron 1B	G	A	22.52	2.16	0.12	0.04	14.62	4.98	18.73	0.88	0.1	0.878
18.7317	317909	bab intron 1B	T	C	24.25	2.04	0.11	0.04	16.57	4.7	18.73	0.93	0.08	0.929
18.7314	318247	bab intron 1B	TA	T	38.55	2.8	0.14	0.04	19.27	6.5	18.73	0.94	0.06	0.929
18.7313	318249	bab intron 1B	TCGG	T	31.26	2.52	0.13	0.04	20.72	6.03	18.73	0.94	0.07	0.966
18.7313	318264	bab intron 1B	T	G	25.47	2.34	0.13	0.05	20.38	5.99	18.73	0.95	0.06	0.966
18.7311	318462	bab intron 1B	C	T	32.29	2.64	0.13	0.04	17.47	5.97	18.73	0.93	0.07	0.929
18.7311	318493	bab intron 1B	T	C	27.12	2.38	0.13	0.04	20.76	5.55	18.73	0.94	0.06	0.965
18.731	318634	bab intron 1B	TCA	T	27.85	2.1	0.11	0.04	15.4	5.07	18.73	0.9	0.1	0.829
18.731	318640	bab intron 1B	GAATACATACA	G	30.92	2.05	0.12	0.04	16.57	5.44	18.73	0.9	0.1	0.862
18.7309	318659	bab intron 1B	G	C	36.2	2.16	0.11	0.04	16.69	5.28	18.73	0.9	0.1	0.9
18.7305	319136	bab intron 1B	TC	T	25.26	2.28	0.12	0.04	18.8	5.41	18.73	0.93	0.07	0.964
18.7303	319300	bab intron 1B	C	T	28.33	2.02	0.11	0.04	13.75	4.49	18.73	0.91	0.1	0.874
18.7292	320372	bab intron 1B	G	T	20	2.09	0.12	0.04	16.92	4.56	18.73	0.92	0.09	0.933
18.728	321642	bab intron 1B	G	C	22.22	2.17	0.12	0.04	13.78	4.49	18.73	0.89	0.1	0.879
18.7275	322128	bab intron 1B	TA	T	26.1	2.07	0.11	0.04	15.96	4.76	18.73	0.91	0.09	0.863
18.7271	322515	bab intron 1B	T	C	21.21	2.13	0.11	0.04	13.78	4.2	18.73	0.89	0.1	0.896
18.7269	322684	bab intron 1B	A	T	20.35	2.03	0.12	0.04	13.66	4.42	18.73	0.91	0.08	0.891
18.7269	322696	bab intron 1B	T	TAA	24.82	2.1	0.12	0.04	14.34	4.77	18.73	0.93	0.07	0.895
18.7269	322709	bab intron 1B	G	C	22.93	2.12	0.12	0.05	19.11	5.2	18.73	0.93	0.07	0.931
18.7244	325198	bab intron 1B	C	T	26.21	2.16	0.12	0.05	19.11	5.68	18.72	0.94	0.07	0.964
18.7244	325199	bab intron 1B	G	T	22.59	2.15	0.12	0.04	18.49	5.5	18.72	0.93	0.08	0.964
18.7177	331895	bab intron 1B	G	T	24.31	2.1	0.12	0.05	18.28	5.1	18.72	0.93	0.08	0.949
18.7171	332456	bab intron 1B	T	A	28.01	2.38	0.13	0.04	19.2	5.06	18.72	0.93	0.07	0.95
18.7171	332508	bab intron 1B	AAT	A	22.81	2.34	0.13	0.04	19.67	5.03	18.72	0.93	0.07	0.951
18.7171	332511	bab intron 1B	G	GCA	27.06	2.36	0.13	0.04	19.61	5.08	18.72	0.93	0.08	0.951
18.7171	332536	bab intron 1B	C	T	28.3	2.42	0.13	0.05	21.11	5.59	18.72	0.94	0.07	0.967
18.7171	332538	bab intron 1B	A	C	30.81	2.66	0.13	0.04	21.01	5.41	18.72	0.94	0.06	0.967
18.7168	332805	bab intron 1B	A	C	27.74	2	0.11	0.04	17.29	4.67	18.72	0.9	0.09	0.932
18.7168	332814	bab intron 1B	C	CTTACA	25.11	2.02	0.12	0.04	17.54	4.8	18.72	0.91	0.08	0.932
18.7157	333886	bab intron 1B	TA	T	24.18	2.15	0.12	0.04	18.58	5.17	18.72	0.93	0.08	0.95
18.7147	334874	bab intron 1B	C	T	22.42	2.02	0.11	0.04	18.52	4.37	18.71	0.84	0.12	0.946
18.7146	334950	bab intron 1B	A	G	20.02	2.08	0.12	0.04	20.76	4.98	18.71	0.84	0.11	0.963
18.7146	334970	bab intron 1B	A	ATT	22.45	2.36	0.12	0.04	21.01	5.26	18.71	0.85	0.11	0.962
18.7144	335171	bab intron 1B	A	AAGCTAG	25.93	2.33	0.12	0.04	18.72	4.82	18.71	0.92	0.09	0.946
18.7144	335175	bab intron 1B	A	T	33.33	2.19	0.12	0.05	18.54	4.86	18.71	0.93	0.08	0.946
18.7144	335237	bab intron 1B	A	G	24.22	2.1	0.12	0.05	18.39	4.97	18.71	0.92	0.08	0.945
18.7123	337308	bab intron 1B	T	C	28.9	2.14	0.11	0.04	15.29	4.74	18.71	0.91	0.1	0.799
18.7096	340043	bab intron 1B	CCAT	C	23.16	2.21	0.12	0.04	14.9	5	18.71	0.9	0.09	0.91
18.7094	340171	bab intron 1B	T	C	31.94	2.03	0.11	0.04	13.39	4.47	18.71	0.9	0.1	0.859
18.7079	341726	bab intron 1B	C	T	22.03	2.25	0.12	0.04	15.57	5.02	18.71	0.93	0.08	0.929
18.7078	341833	bab intron 1B	T	A	24.83	2.01	0.12	0.05	16.91	4.6	18.71	0.92	0.09	0.933
18.7067	342873	bab intron 1B	A	G	24.78	2.1	0.12	0.04	17.27	5.13	18.71	0.94	0.07	0.945
18.7055	344076	bab intron 1B	C	G	27.45	2.31	0.12	0.04	15.17	4.87	18.71	0.91	0.08	0.913
18.7054	344231	bab intron 1B	T	C	27.98	2.22	0.12	0.04	15.28	5.11	18.71	0.94	0.08	0.897
18.7053	344250	bab intron 1B	G	T	32.13	2.74	0.13	0.04	16.99	5.05	18.71	0.92	0.08	0.931
18.7053	344258	bab intron 1B	T	C	27.21	2.34	0.13	0.05	16.64	5.21	18.71	0.92	0.08	0.931
18.7052	344349	bab intron 1B	G	A	24.69	2.2	0.12	0.04	15.97	4.75	18.71	0.83	0.12	0.915
18.7052	344421	bab intron 1B	A	G	20.86	2.04	0.11	0.04	16.85	4.66	18.71	0.93	0.08	0.931
