# Supplementary material for: bric à brac controls sex pheromone choice by male European corn borer moths
Source: Nat Commun. 2021 May 14;12:2818. doi: 10.1038/s41467-021-23026-x (PMC8121916; doi:10.1038/s41467-021-23026-x)
Supplement: Supplementary file 6 — Source Data [file 41467_2021_23026_MOESM6_ESM.xlsx]

## Sheet: Figure 1a
Z tissues
rpl8	rpl8	rpl8	rpl8	bab	bab	bab	bab	bab	bab	bab	bab	ago	ago	ago	ago	ago	ago	ago	ago	rpl8	rpl8	rpl8	rpl8	LIM	LIM	LIM	LIM	LIM	LIM	LIM	LIM	BAP18	BAP18	BAP18	BAP18	BAP18	BAP18	BAP18	BAP18
Efficiency	Name	Cq	Cq mean	Efficiency	Name	Cq	Cq mean	Delta CT	Name	mean x3 replicates	STDEVA	Efficiency	Name	Cq	Cq mean	Delta CT	Name	mean x3 replicates	STDEVA	Efficiency	Name	Cq	Cq mean	Efficiency	Name	Cq	Cq mean	Delta CT	Name	mean x3 replicates	STDEVA	Efficiency	Name	Cq	Cq mean	Delta CT	Name	mean x3 replicates	STDEVA
106.5	Z l 5th ant 1	18.51	18.55	100	Z l 5th ant 1	32.55	32.78	9.54509e-05	Z l 5th ant	0.000130075	2.99874e-05	94	Z l 5th ant 1	30.54	30.57	0.00111491	Z l 5th ant	0.0013035	0.000265384	119.6	Z l 5th ant 1	18.55	18.68	122.1	Z l 5th ant 1	N/A	34.67	2.33773e-06	Z l 5th ant	1.81961e-06	1.131e-06	100.5	Z l 5th ant 1	28.19	28.63	0.00536785	Z l 5th ant	0.00594264	0.00180435
-3.174	Z l 5th ant 1	18.59		-3.323	Z l 5th ant 1	33.01						-3.475	Z l 5th ant 1	30.61						-2.927	Z l 5th ant 1	18.81		-2.886	Z l 5th ant 1	34.67						-3.309	Z l 5th ant 1	29.06
2.06566	Z l 5th ant 2	18.91	18.99	1.99955	Z l 5th ant 2	32.38	32.61	0.000147763				1.93986	Z l 5th ant 2	30.49	30.5	0.00160697				2.19607	Z l 5th ant 2	19.18	19.27	2.22075	Z l 5th ant 2	37.44	37.13	5.22366e-07				2.00542	Z l 5th ant 2	28.99	28.73	0.00796437
	Z l 5th ant 2	19.07			Z l 5th ant 2	32.83							Z l 5th ant 2	30.5							Z l 5th ant 2	19.36			Z l 5th ant 2	36.83						116.2	Z l 5th ant 2	28.47
	Z l 5th ant 3	18.6	18.62		Z l 5th ant 3	32.15	32.23	0.00014701					Z l 5th ant 3	30.56	30.55	0.00118863					Z l 5th ant 3	18.51	18.49		Z l 5th ant 3	34.87	34.35	2.59873e-06				-2.986	Z l 5th ant 3	N/A	28.67	0.00449572
	Z l 5th ant 3	18.63			Z l 5th ant 3	32.3							Z l 5th ant 3	30.53							Z l 5th ant 3	18.47			Z l 5th ant 3	33.84						2.1622	Z l 5th ant 3	28.67
	Z 5th he(-a) 1	17.68	17.71		Z 5th he(-a) 1	32.51	32.72	5.40986e-05	Z 5th he(-a)	8.79377e-05	3.71276e-05		Z 5th he(-a) 1	30.92	30.95	0.000471233	Z 5th he(-a)	0.000934691	0.000405267		Z 5th he(-a) 1	19.09	19.16		Z 5th he(-a) 1	32.83	32.72	1.61607e-05	Z 5th he(-a)	2.23562e-05	1.64819e-05		Z 5th he(-a) 1	26.77	27.33	0.019349	Z 5th he(-a)	0.026865	0.0128042
	Z 5th he(-a) 1	17.74			Z 5th he(-a) 1	32.93							Z 5th he(-a) 1	30.97							Z 5th he(-a) 1	19.24			Z 5th he(-a) 1	32.62							Z 5th he(-a) 1	27.89
	Z 5th he(-a) 2	18.49	18.59		Z 5th he(-a) 2	32.95	33.04	8.20616e-05					Z 5th he(-a) 2	30.43	30.62	0.00111033					Z 5th he(-a) 2	18.88	19.02		Z 5th he(-a) 2	32.82	33.2	9.86982e-06					Z 5th he(-a) 2	26.24	26.07	0.0416493
	Z 5th he(-a) 2	18.69			Z 5th he(-a) 2	33.13							Z 5th he(-a) 2	30.8							Z 5th he(-a) 2	19.17			Z 5th he(-a) 2	33.58							Z 5th he(-a) 2	25.9
	Z 5th he(-a) 3	18.36	18.54		Z 5th he(-a) 3	32.19	32.35	0.000127653					Z 5th he(-a) 3	30.3	30.42	0.00122251					Z 5th he(-a) 3	19.06	19.3		Z 5th he(-a) 3	32	31.69	4.1038e-05					Z 5th he(-a) 3	27.67	27.47	0.0195966
	Z 5th he(-a) 3	18.71			Z 5th he(-a) 3	32.52							Z 5th he(-a) 3	30.54							Z 5th he(-a) 3	19.54			Z 5th he(-a) 3	31.37							Z 5th he(-a) 3	27.27
	Z pp he(+a)1	18.81	18.9		Z pp he(+a)1	32.6	32.68	0.00013187	Z pp he(+a)	0.000150415	3.42859e-05		Z pp he(+a)1	30.75	30.82	0.00121777	Z pp he(+a)	0.00157466	0.000309142		Z pp he(+a)1	19.6	19.66		Z pp he(+a)1	35.54	35.29	3.08161e-06	Z pp he(+a)	5.44449e-06	3.95369e-06		Z pp he(+a)1	27.77	28.25	0.0151165	Z pp he(+a)	0.0195147	0.00530464
	Z pp he(+a)1	19			Z pp he(+a)1	32.75							Z pp he(+a)1	30.9							Z pp he(+a)1	19.73			Z pp he(+a)1	35.04							Z pp he(+a)1	28.73
	Z pp he(+a)2	19.31	19.26		Z pp he(+a)2	32.58	32.53	0.000189979					Z pp he(+a)2	30.69	30.67	0.00174644					Z pp he(+a)2	20.12	20.09		Z pp he(+a)2	35.65	35.65	3.24299e-06					Z pp he(+a)2	28.49	27.99	0.0254059
	Z pp he(+a)2	19.22			Z pp he(+a)2	32.49							Z pp he(+a)2	30.66							Z pp he(+a)2	20.07			Z pp he(+a)2	N/A							Z pp he(+a)2	27.49
	Z pp he(+a)3	19.15	19.17		Z pp he(+a)3	33.11	32.99	0.000129396					Z pp he(+a)3	30.6	30.56	0.00175976					Z pp he(+a)3	19.78	19.91		Z pp he(+a)3	33.28	34.06	1.00089e-05					Z pp he(+a)3	29.01	28.28	0.0180218
	Z pp he(+a)3	19.19			Z pp he(+a)3	32.86							Z pp he(+a)3	30.52							Z pp he(+a)3	20.05			Z pp he(+a)3	34.84							Z pp he(+a)3	27.55
	Z m p 2d ant1	18.09	18.12		Z m p 2d ant1	28.79	28.85	0.00106407	Z m p 2d ant	0.000990751	0.00011836		Z m p 2d ant1	30.58	30.72	0.000738919	Z m p 2d ant	0.000865692	0.000229842		Z m p 2d ant1	19.73	19.93		Z m p 2d ant1	29.84	30.64	0.000155686	Z m p 2d ant	0.00017121	2.68136e-05		Z m p 2d ant1	26.65	26.88	0.0484975	Z m p 2d ant	0.0432429	0.00834532
	Z m p 2d ant1	18.15			Z m p 2d ant1	28.91							Z m p 2d ant1	30.86							Z m p 2d ant1	20.13			Z m p 2d ant1	31.44							Z m p 2d ant1	27.11
	Z m p 2d ant2	18.03	18.04		Z m p 2d ant2	28.85	28.78	0.00105398					Z m p 2d ant2	29.76	29.99	0.001131					Z m p 2d ant2	19.83	20.11		Z m p 2d ant2	30.34	30.49	0.000202172					Z m p 2d ant2	27.31	27.11	0.0476111
	Z m p 2d ant2	18.05			Z m p 2d ant2	28.71							Z m p 2d ant2	30.22							Z m p 2d ant2	20.39			Z m p 2d ant2	30.65							Z m p 2d ant2	26.9
	Z m p 2d ant3	17.86	17.97		Z m p 2d ant3	28.94	29.01	0.000854206					Z m p 2d ant3	30.35	30.58	0.000727153					Z m p 2d ant3	19.78	19.88		Z m p 2d ant3	30.26	30.59	0.000155773					Z m p 2d ant3	27.34	27.35	0.0336202
	Z m p 2d ant3	18.08			Z m p 2d ant3	29.09							Z m p 2d ant3	30.81							Z m p 2d ant3	19.98			Z m p 2d ant3	30.92							Z m p 2d ant3	27.36
	Z m p 4d ant1	19.46	19.6		Z m p 4d ant1	28.5	28.47	0.00405148	Z m p 4d ant	0.00384011	0.000222295		Z m p 4d ant1	30.71	30.64	0.00227985	Z m p 4d ant	0.00270668	0.000373478		Z m p 4d ant1	20.26	20.33		Z m p 4d ant1	29.69	29.78	0.000423543	Z m p 4d ant	0.000458261	7.74928e-05		Z m p 4d ant1	28.42	27.66	0.0386062	Z m p 4d ant	0.0487414	0.0128102
	Z m p 4d ant1	19.74			Z m p 4d ant1	28.44							Z m p 4d ant1	30.57							Z m p 4d ant1	20.4			Z m p 4d ant1	29.87							Z m p 4d ant1	26.9
	Z m p 4d ant2	19.84	19.82		Z m p 4d ant2	28.85	28.77	0.00386053					Z m p 4d ant2	30.49	30.48	0.00297347					Z m p 4d ant2	20.16	20.23		Z m p 4d ant2	29.5	29.74	0.000404197					Z m p 4d ant2	26.91	26.84	0.0631396
	Z m p 4d ant2	19.81			Z m p 4d ant2	28.7							Z m p 4d ant2	30.47							Z m p 4d ant2	20.29			Z m p 4d ant2	29.98							Z m p 4d ant2	26.77
	Z m p 4d ant3	19.7	19.66		Z m p 4d ant3	28.77	28.7	0.0036083					Z m p 4d ant3	30.35	30.36	0.00286673					Z m p 4d ant3	20.35	20.28		Z m p 4d ant3	29.57	29.41	0.000547042					Z m p 4d ant3	26.42	27.4	0.0444783
	Z m p 4d ant3	19.63			Z m p 4d ant3	28.63							Z m p 4d ant3	30.36							Z m p 4d ant3	20.21			Z m p 4d ant3	29.26							Z m p 4d ant3	28.38
	Z f p 2d ant1	18.83	19.02		Z f p 2d ant1	29.57	29.74	0.0011033	Z f p 2d ant	0.00105556	0.000202713		Z f p 2d ant1	30.61	30.62	0.0015168	Z f p 2d ant	0.00169128	0.000508096		Z f p 2d ant1	19.91	20		Z f p 2d ant1	36.33	34.86	5.67457e-06	Z f p 2d ant	7.1773e-06	7.12167e-06		Z f p 2d ant1	28.84	28.69	0.0145426	Z f p 2d ant	0.0297629	0.021037
	Z f p 2d ant1	19.2			Z f p 2d ant1	29.91							Z f p 2d ant1	30.62							Z f p 2d ant1	20.08			Z f p 2d ant1	33.39							Z f p 2d ant1	28.53
	Z f p 2d ant2	19.19	19.17		Z f p 2d ant2	29.7	29.74	0.00123014					Z f p 2d ant2	30.1	30.18	0.00226363					Z f p 2d ant2	20.02	20.07		Z f p 2d ant2	35.23	37.2	9.26909e-07					Z f p 2d ant2	27.47	26.89	0.0537685
	Z f p 2d ant2	19.15			Z f p 2d ant2	29.77							Z f p 2d ant2	30.26							Z f p 2d ant2	20.12			Z f p 2d ant2	39.17							Z f p 2d ant2	26.31
	Z f p 2d ant3	18.63	18.91		Z f p 2d ant3	29.85	30.03	0.000833234					Z f p 2d ant3	30.98	30.74	0.00129342					Z f p 2d ant3	19.73	19.82		Z f p 2d ant3	N/A	33.47	1.49304e-05					Z f p 2d ant3	28.33	27.96	0.0209776
	Z f p 2d ant3	19.18			Z f p 2d ant3	30.22							Z f p 2d ant3	30.5							Z f p 2d ant3	19.9			Z f p 2d ant3	33.47							Z f p 2d ant3	27.59
	Z f p 4d ant1	19.93	20		Z f p 4d ant1	29.35	29.38	0.00288263	Z f p 4d ant	0.0026444	0.000206894		Z f p 4d ant1	30.92	30.83	0.00268692	Z f p 4d ant	0.00243397	0.000256706		Z f p 4d ant1	20.2	20.39		Z f p 4d ant1	35.71	35	6.89707e-06	Z f p 4d ant	5.96474e-06	1.2829e-06		Z f p 4d ant1	29.47	28.27	0.0264734	Z f p 4d ant	0.0501439	0.0206457
	Z f p 4d ant1	20.07			Z f p 4d ant1	29.41							Z f p 4d ant1	30.75							Z f p 4d ant1	20.59			Z f p 4d ant1	34.3							Z f p 4d ant1	27.06
	Z f p 4d ant2	19.81	19.79		Z f p 4d ant2	29.31	29.36	0.00250983					Z f p 4d ant2	30.9	30.92	0.00217367					Z f p 4d ant2	20.42	20.76		Z f p 4d ant2	35.53	35.44	6.49552e-06					Z f p 4d ant2	28.72	27.41	0.0644343
	Z f p 4d ant2	19.76			Z f p 4d ant2	29.42							Z f p 4d ant2	30.94							Z f p 4d ant2	21.09			Z f p 4d ant2	35.34							Z f p 4d ant2	26.11
	Z f p 4d ant3	19.72	19.74		Z f p 4d ant3	29.4	29.29	0.00254072					Z f p 4d ant3	30.78	30.69	0.00244133					Z f p 4d ant3	20.63	20.73		Z f p 4d ant3	33.49	35.87	4.50163e-06					Z f p 4d ant3	26.47	27.49	0.0595239
	Z f p 4d ant3	19.75			Z f p 4d ant3	29.19							Z f p 4d ant3	30.6							Z f p 4d ant3	20.82			Z f p 4d ant3	38.25							Z f p 4d ant3	28.51
	Z m ant1	19.11	19.29		Z m ant1	27.71	28.01	0.00445015	Z m ant	0.00421049	0.000333777		Z m ant1	30.38	30.39	0.00214873	Z m ant	0.00299827	0.000800742		Z m ant1	20.17	20.46		Z m ant1	26.81	26.74	0.00530485	Z m ant	0.00402526	0.00111826		Z m ant1	26.96	27.13	0.0618359	Z m ant	0.0464243	0.0133497
	Z m ant1	19.48			Z m ant1	28.32							Z m ant1	30.39							Z m ant1	20.75			Z m ant1	26.66							Z m ant1	27.29
	Z m ant2	19.68	19.67		Z m ant2	28.36	28.44	0.00435207					Z m ant2	29.98	29.97	0.0037391					Z m ant2	20.46	20.44		Z m ant2	27.42	27.34	0.00323549					Z m ant2	28.02	27.77	0.0389938
	Z m ant2	19.67			Z m ant2	28.53							Z m ant2	29.96							Z m ant2	20.42			Z m ant2	27.27							Z m ant2	27.51
	Z m ant3	19.29	19.57		Z m ant3	28.5	28.52	0.00382926					Z m ant3	30.29	30.14	0.00310699					Z m ant3	20.51	20.36		Z m ant3	27.1	27.15	0.00353544					Z m ant3	27.79	27.7	0.0384431
	Z m ant3	19.85			Z m ant3	28.55							Z m ant3	29.99							Z m ant3	20.22			Z m ant3	27.2							Z m ant3	27.62
	Z m br1	19.66	19.6		Z m br1	30.09	30.09	0.00131857	Z m br	0.00153729	0.000189709		Z m br1	29.74	29.7	0.00425021	Z m br	0.00549415	0.00114187		Z m br1	19.96	20.1		Z m br1	29.15	29.11	0.000603218	Z m br	0.000568609	8.1411e-05		Z m br1	23.44	22.81	0.941409	Z m br	0.744181	0.171609
	Z m br1	19.55			Z m br1	30.1							Z m br1	29.67							Z m br1	20.25			Z m br1	29.07							Z m br1	22.18
	Z m br2	19.73	19.81		Z m br2	30.03	29.98	0.00165717					Z m br2	29.31	29.29	0.0064947					Z m br2	19.98	20.21		Z m br2	29.19	29.17	0.000626997					Z m br2	24.11	23.44	0.66217
	Z m br2	19.89			Z m br2	29.94							Z m br2	29.28							Z m br2	20.45			Z m br2	29.15							Z m br2	22.78
	Z m br3	19.58	19.63		Z m br3	29.95	29.81	0.00163612					Z m br3	29.31	29.28	0.00573754					Z m br3	20.17	19.95		Z m br3	29.52	29.26	0.000475611					Z m br3	24.1	23.22	0.628965
	Z m br3	19.69			Z m br3	29.67							Z m br3	29.25							Z m br3	19.73			Z m br3	28.99							Z m br3	22.33
	Z f ant1	20.57	20.8		Z f ant1	33.06	32.92	0.000443133	Z f ant	0.00104003	0.000523726		Z f ant1	33.38	33.45	0.000845952	Z f ant	0.00181781	0.000893101		Z f 2d ant1	22.12	22.2		Z f 2d ant1	N/A	37.11	5.32022e-06	Z f ant	7.53201e-06	7.52167e-06		Z f 2d ant1	31.55	32.33	0.0065198	Z f ant	0.0121182	0.0048486
	Z f ant1	21.03			Z f ant1	32.79							Z f ant1	33.51							Z f 2d ant1	22.28			Z f 2d ant1	N/A							Z f 2d ant1	33.11
	Z f ant2	19.62	19.77		Z f ant2	30.1	30.34	0.00125438					Z f ant2	31.06	31.02	0.002005					Z f 2d ant2	20.54	20.47		Z f 2d ant2	35.37	37.11	1.36421e-06					Z f 2d ant2	29.38	29.18	0.014967
	Z f ant2	19.92			Z f ant2	30.58							Z f ant2	30.97							Z f 2d ant2	20.41			Z f 2d ant2	38.85							Z f 2d ant2	28.98
	Z f ant3	20.18	20.23		Z f ant3	30.53	30.64	0.00142258					Z f ant3	30.75	31.13	0.00260248					Z f 2d ant3	20.44	20.55		Z f 2d ant3	N/A	34.11	1.59116e-05					Z f 2d ant3	29.68	29.28	0.0148678
	Z f ant3	20.28			Z f ant3	30.75							Z f ant3	31.51							Z f 2d ant3	20.66			Z f 2d ant3	34.11							Z f 2d ant3	28.88
	Z f br1	20.25	20.1		Z f br1	31.62	31.59	0.000670244	Z f br	0.000836612	0.000194632		Z f br1	30.73	30.53	0.00352445	Z f br	0.00455368	0.00105429		Z f 2d br1	20.45	20.65		Z f 2d br1	30.69	30.92	0.000219389	Z f br	0.000249311	0.000103599		Z f 2d br1	25.31	25.5	0.223228	Z f br	0.202804	0.076726
	Z f br1	19.94			Z f br1	31.55							Z f br1	30.32							Z f 2d br1	20.85			Z f 2d br1	31.15							Z f 2d br1	25.7
	Z f br2	19.78	19.86		Z f br2	30.5	30.69	0.00105065					Z f br2	29.54	29.56	0.00563137					Z f 2d br2	20.2	20.18		Z f 2d br2	29.95	29.82	0.000364578					Z f 2d br2	24.15	24.71	0.26725
	Z f br2	19.94			Z f br2	30.87							Z f br2	29.59							Z f 2d br2	20.15			Z f 2d br2	29.7							Z f 2d br2	25.27
	Z f br3	20.01	20		Z f br3	31.21	31.25	0.000788941					Z f br3	30.08	30.05	0.00450521					Z f 2d br3	20.4	20.29		Z f 2d br3	30.52	30.93	0.000163967					Z f 2d br3	26.28	26.01	0.117932
	Z f br3	19.99			Z f br3	31.29							Z f br3	30.02							Z f 2d br3	20.18			Z f 2d br3	31.34							Z f 2d br3	25.74
																					Z m p 7d ant1	20.19	20.225
																					Z m p 7d ant1	20.26
																					Z m p 7d ant2	20.07	20.14
																					Z m p 7d ant2	20.21
																					Z m p 7d ant3	20.24	20.275
																					Z m p 7d ant3	20.31
																					Z m a 7d ant1	20.42	20.35
																					Z m a 7d ant1	20.28
																					Z m a 7d ant2	19.53	19.575
																					Z m a 7d ant2	19.62
																					Z m a 7d ant3	19.8	19.815
																					Z m a 7d ant3	19.83
																					Z f p 7d ant1	20.47	20.61
																					Z f p 7d ant1	20.75
																					Z f p 7d ant2	20.51	20.44
																					Z f p 7d ant2	20.37
																					Z f p 7d ant3	20.31	20.405
																					Z f p 7d ant3	20.5
																					Z f a 7d ant1	20.06	20.035
																					Z f a 7d ant1	20.01
																					Z f a 7d ant2	19.18	19.2
																					Z f a 7d ant2	19.22
																					Z f a 7d ant3	20.14	20.205
																					Z f a 7d ant3	20.27
																					Z m a 7d br1	21.1	21.015
																					Z m a 7d br1	20.93
																					Z m a 7d br2	19.73	19.725
																					Z m a 7d br2	19.72
																					Z m a 7d br3	19.78	19.74
																					Z m a 7d br3	19.7
																					Z f a 7d br1	20.08	20.1
																					Z f a 7d br1	20.12
																					Z f a 7d br2	19.88	19.695
																					Z f a 7d br2	19.51
																					Z f a 7d br3	19.65	19.635
																					Z f a 7d br3	19.62
123	Z l 5th th1	19.52	19.45	129.3	Z l 5th th1	30.82	30.93	4.25302e-05	Z l 5th th	2.55452e-05	1.6238e-05	89.6	Z l 5th th1	30.99	30.91	0.0155209	Z l 5th th	0.0166107	0.00124678	119.1	Z l 5th th1	17	17.1		Z l 5th th1	35.58	34.38	8.50114e-07	Z l 5th th	1.72436e-06	7.72182e-07		Z l 5th th1	27.38	26.78	0.00561151	Z l 5th th	0.00856827	0.0101859
-2.871	Z l 5th th1	19.38		-2.775	Z l 5th th1	31.04						-3.601	Z l 5th th1	30.82						-2.936	Z l 5th th1	17.21			Z l 5th th1	33.19							Z l 5th th1	26.18
2.23003	Z l 5th th2	19.72	19.84	2.29277	Z l 5th th2	31.62	32	2.39305e-05				1.8954	Z l 5th th2	31.25	31.17	0.0179703					Z l 5th th2	17.15	17.48		Z l 5th th2	33.72	33.5	2.31325e-06					Z l 5th th2	25.62	25.39	0.0199054
	Z l 5th th2	19.96			Z l 5th th2	32.39							Z l 5th th2	31.09							Z l 5th th2	17.8			Z l 5th th2	33.27							Z l 5th th2	25.15
	Z l 5th th3	20.03	20.16		Z l 5th th3	33.13	33.34	1.01749e-05					Z l 5th th3	31.56	31.72	0.016341					Z l 5th th3	18.57	17.93		Z l 5th th3	32.95	34.12	2.00971e-06					Z l 5th th3	39.17	32.6	0.000187848
	Z l 5th th3	20.29			Z l 5th th3	33.55							Z l 5th th3	31.88							Z l 5th th3	17.3			Z l 5th th3	35.29							Z l 5th th3	26.04
	Z 5th 2ab 1	18.63	18.67		Z 5th 2ab 1	29.78	29.48	7.5777e-05	Z 5th 2ab	5.76557e-05	1.66471e-05		Z 5th 2ab 1	30.67	30.63	0.00993093	Z 5th 2ab	0.0110386	0.00142586		Z 5th 2ab 1	16.82	16.8		Z 5th 2ab 1	34.57	34.84	4.6515e-07	Z 5th 2ab	3.28502e-07	1.18341e-07		Z 5th 2ab 1	25.81	25.65	0.00972923	Z 5th 2ab	0.00685504	0.00287143
	Z 5th 2ab 1	18.71			Z 5th 2ab 1	29.18							Z 5th 2ab 1	30.59							Z 5th 2ab 1	16.78			Z 5th 2ab 1	35.1							Z 5th 2ab 1	25.5
	Z 5th 2ab 2	18.84	18.82		Z 5th 2ab 2	30.13	30.03	5.41484e-05					Z 5th 2ab 2	30.51	30.44	0.0126474					Z 5th 2ab 2	16.44	16.69		Z 5th 2ab 2	N/A	35.46	2.60125e-07					Z 5th 2ab 2	26.25	26.03	0.0068495
	Z 5th 2ab 2	18.8			Z 5th 2ab 2	29.93							Z 5th 2ab 2	30.38							Z 5th 2ab 2	16.93			Z 5th 2ab 2	35.46							Z 5th 2ab 2	25.82
	Z 5th 2ab 3	18.6	18.72		Z 5th 2ab 3	30.14	30.21	4.30417e-05					Z 5th 2ab 3	30.59	30.6	0.0105375					Z 5th 2ab 3	15.61	15.94		Z 5th 2ab 3	35.4	34.72	2.6023e-07					Z 5th 2ab 3	26.11	25.96	0.00398638
	Z 5th 2ab 3	18.84			Z 5th 2ab 3	30.28							Z 5th 2ab 3	30.6							Z 5th 2ab 3	16.27			Z 5th 2ab 3	34.04							Z 5th 2ab 3	25.82
	Z pp th1	20.51	20.53		Z pp th1	31.59	32.21	3.49632e-05	Z pp th	4.78883e-05	1.55126e-05		Z pp th1	31.69	31.7	0.0222694	Z pp th	0.0212171	0.00344087		Z pp th1	18.32	18.45		Z pp th1	35.33	35.51	9.98056e-07	Z pp th	1.69814e-06	8.83055e-07		Z pp th1	28.39	28.55	0.00473585	Z pp th	0.00381887	0.000929511
	Z pp th1	20.55			Z pp th1	32.83							Z pp th1	31.71							Z pp th1	18.59			Z pp th1	35.7							Z pp th1	28.71
	Z pp th2	20.45	20.56		Z pp th2	31.12	31.49	6.50909e-05					Z pp th2	31.48	31.62	0.024009					Z pp th2	17.82	18.25		Z pp th2	34.09	34.07	2.69021e-06					Z pp th2	29.44	29.04	0.00287732
	Z pp th2	20.68			Z pp th2	31.85							Z pp th2	31.76							Z pp th2	18.67			Z pp th2	34.05							Z pp th2	28.65
	Z pp th3	20.28	20.34		Z pp th3	32.1	31.76	4.36108e-05					Z pp th3	31.75	31.85	0.017373					Z pp th3	17.77	17.76		Z pp th3	33.46	34.4	1.40616e-06					Z pp th3	28.16	28.07	0.00384345
	Z pp th3	20.4			Z pp th3	31.41							Z pp th3	31.94							Z pp th3	17.74			Z pp th3	35.33							Z pp th3	27.97
	Z pp 2ab 1	19.26	19.3		Z pp 2ab 1	30.71	30.46	5.56955e-05	Z pp 2ab	5.01413e-05	4.82714e-06		Z pp 2ab 1	30.12	30.28	0.0205883	Z pp 2ab	0.0150371	0.00480944		Z pp 2ab 1	17	17.1		Z pp 2ab 1	35.53	35.07	4.90221e-07	Z pp 2ab	2.60914e-07	2.3926e-07		Z pp 2ab 1	27.24	27.39	0.00367057	Z pp 2ab	0.00293219	0.0013505
	Z pp 2ab 1	19.34			Z pp 2ab 1	30.22							Z pp 2ab 1	30.45							Z pp 2ab 1	17.19			Z pp 2ab 1	34.61							Z pp 2ab 1	27.53
	Z pp 2ab 2	19.11	19.17		Z pp 2ab 2	30.17	30.54	4.69581e-05					Z pp 2ab 2	30.91	30.91	0.0123991					Z pp 2ab 2	16.38	16.62		Z pp 2ab 2	N/A	35.3	2.79709e-07					Z pp 2ab 2	27.81	28.26	0.00137349
	Z pp 2ab 2	19.23			Z pp 2ab 2	30.91							Z pp 2ab 2	30.92							Z pp 2ab 2	16.85			Z pp 2ab 2	35.3							Z pp 2ab 2	28.7
	Z pp 2ab 3	19.09	19.15		Z pp 2ab 3	30.63	30.5	4.77704e-05					Z pp 2ab 3	30.93	30.92	0.012124					Z pp 2ab 3	16.72	16.96		Z pp 2ab 3	N/A	39.5	1.28105e-08					Z pp 2ab 3	27.11	27.2	0.00375252
	Z pp 2ab 3	19.21			Z pp 2ab 3	30.37							Z pp 2ab 3	30.92							Z pp 2ab 3	17.19			Z pp 2ab 3	39.5							Z pp 2ab 3	27.28
	Z m leg1 1	19.68	19.74		Z m leg1 1	29.27	28.91	0.000286837	Z m leg1	0.000272946	3.34006e-05		Z m leg1 1	29.8	29.87	0.0380833	Z m leg1	0.0481513	0.00956493		Z m leg1 1	17.49	17.38		Z m leg1 1	34.47	33.08	2.98943e-06	Z m leg1	1.69356e-06	1.12639e-06		Z m leg1 1	26.64	26.83	0.00675508	Z m leg1	0.0106665	0.00416065
	Z m leg1 1	19.8			Z m leg1 1	28.55							Z m leg1 1	29.94							Z m leg1 1	17.28			Z m leg1 1	31.69							Z m leg1 1	27.01
	Z m leg1 2	20.27	20.26		Z m leg1 2	29.54	29.37	0.00029716					Z m leg1 2	30.05	30.12	0.0492529					Z m leg1 2	17.58	17.94		Z m leg1 2	35.96	35.07	9.49238e-07					Z m leg1 2	26.46	26.87	0.0102062
	Z m leg1 2	20.25			Z m leg1 2	29.2							Z m leg1 2	30.19							Z m leg1 2	18.3			Z m leg1 2	34.19							Z m leg1 2	27.28
	Z m leg1 3	20.05	20.07		Z m leg1 3	29.33	29.47	0.000234842					Z m leg1 3	29.71	29.65	0.0571178					Z m leg1 3	18.57	18.53		Z m leg1 3	37.49	35.42	1.14201e-06					Z m leg1 3	26.45	26.98	0.0150381
	Z m leg1 3	20.1			Z m leg1 3	29.61							Z m leg1 3	29.59							Z m leg1 3	18.49			Z m leg1 3	33.35							Z m leg1 3	27.52
	Z m leg2-3 1	19.46	19.75		Z m leg2-3 1	28.7	28.94	0.000282038	Z m leg2-3	0.000381723	9.18627e-05		Z m leg2-3 1	29.24	29.3	0.0552723	Z m leg2-3	0.0476599	0.00744197		Z m leg2-3 1	17.51	17.77		Z m leg2-3 1	35.32	37.26	1.44697e-07	Z m leg2-3	2.28829e-07	7.55888e-08		Z m leg2-3 1	26.63	26.9	0.00874416	Z m leg2-3	0.0113999	0.00251684
	Z m leg2-3 1	20.04			Z m leg2-3 1	29.19							Z m leg2-3 1	29.36							Z m leg2-3 1	18.03			Z m leg2-3 1	39.2							Z m leg2-3 1	27.16
	Z m leg2-3 2	20.37	20.3		Z m leg2-3 2	29.02	29.05	0.000400165					Z m leg2-3 2	30.58	30.48	0.040401					Z m leg2-3 2	18.32	18.54		Z m leg2-3 2	34.91	37.33	2.50768e-07					Z m leg2-3 2	26.98	27.12	0.0137499
	Z m leg2-3 2	20.23			Z m leg2-3 2	29.07							Z m leg2-3 2	30.39							Z m leg2-3 2	18.75			Z m leg2-3 2	39.74							Z m leg2-3 2	27.26
	Z m leg2-3 3	20.11	20.13		Z m leg2-3 3	28.73	28.71	0.000462965					Z m leg2-3 3	29.83	30.02	0.0473065					Z m leg2-3 3	17.64	18.07		Z m leg2-3 3	35.19	36.68	2.91021e-07					Z m leg2-3 3	26.75	26.82	0.0117055
	Z m leg2-3 3	20.16			Z m leg2-3 3	28.68							Z m leg2-3 3	30.21							Z m leg2-3 3	18.49			Z m leg2-3 3	38.18							Z m leg2-3 3	26.88
	Z m 2ab 1	19.64	19.76		Z m 2ab 1	29.89	29.84	0.000134731	Z m 2ab	0.000162004	5.74996e-05		Z m 2ab 1	30.63	30.5	0.0258672	Z m 2ab	0.0246926	0.00105194		Z m 2ab 1	17.92	17.99		Z m 2ab 1	34.3	34.95	1.08652e-06	Z m 2ab	1.14155e-06	2.2036e-07		Z m 2ab 1	26.94	27.35	0.0076013	Z m 2ab	0.00701294	0.000794195
	Z m 2ab 1	19.87			Z m 2ab 1	29.79							Z m 2ab 1	30.37							Z m 2ab 1	18.06			Z m 2ab 1	35.6							Z m 2ab 1	27.77
	Z m 2ab 2	19.54	19.69		Z m 2ab 2	30.04	29.88	0.000123217					Z m 2ab 2	30.42	30.54	0.0238375					Z m 2ab 2	17.43	17.74		Z m 2ab 2	33.48	34.4	1.38421e-06					Z m 2ab 2	26.92	27.12	0.00732797
	Z m 2ab 2	19.83			Z m 2ab 2	29.73							Z m 2ab 2	30.67							Z m 2ab 2	18.06			Z m 2ab 2	35.32							Z m 2ab 2	27.32
	Z m 2ab 3	19.49	19.63		Z m 2ab 3	29.17	29.08	0.000228066					Z m 2ab 3	30.43	30.43	0.024373					Z m 2ab 3	17.03	17.5		Z m 2ab 3	33.89	34.63	9.53918e-07					Z m 2ab 3	26.89	27.11	0.00610957
	Z m 2ab 3	19.77			Z m 2ab 3	29							Z m 2ab 3	30.42							Z m 2ab 3	17.98			Z m 2ab 3	35.38							Z m 2ab 3	27.33
	Z f leg1 1	20.07	20.14		Z f leg1 1	30.09	30.23	0.000132216	Z f leg1	0.000152416	2.19318e-05		Z f leg1 1	30.24	30.46	0.0359928	Z f leg1	0.0317012	0.00431158		Z f leg1 1	18.97	19.04		Z f leg1 1	35.2	34.7	3.02965e-06	Z f leg1	1.80902e-06	1.31114e-06		Z f leg1 1	28.67	28.48	0.00790904	Z f leg1	0.00660406	0.00398333
	Z f leg1 1	20.21			Z f leg1 1	30.37							Z f leg1 1	30.68							Z f leg1 1	19.12			Z f leg1 1	34.2							Z f leg1 1	28.29
	Z f leg1 2	20.39	20.35		Z f leg1 2	30.05	30.09	0.000175744					Z f leg1 2	30.98	30.92	0.0317409					Z f leg1 2	18.53	18.15		Z f leg1 2	36.44	36.29	4.23049e-07					Z f leg1 2	27.04	27.17	0.00977121
	Z f leg1 2	20.31			Z f leg1 2	30.14							Z f leg1 2	30.86							Z f leg1 2	17.77			Z f leg1 2	36.15							Z f leg1 2	27.3
	Z f leg1 3	19.96	19.95		Z f leg1 3	29.96	29.9	0.000149288					Z f leg1 3	30.71	30.65	0.0273699					Z f leg1 3	17.69	18.09		Z f leg1 3	34.03	34.3	1.97437e-06					Z f leg1 3	26.34	29.29	0.00213193
	Z f leg1 3	19.94			Z f leg1 3	29.84							Z f leg1 3	30.59							Z f leg1 3	18.49			Z f leg1 3	34.57							Z f leg1 3	32.23
	Z f leg2-3 1	19.84	19.92		Z f leg2-3 1	30.2	29.93	0.000142155	Z f leg2-3	0.000179789	3.55076e-05		Z f leg2-3 1	30.7	30.62	0.0272368	Z f leg2-3	0.0302692	0.00268739		Z f leg2-3 1	17.28	17.7		Z f leg2-3 1	35.43	36.29	2.96927e-07	Z f leg2-3	1.1393e-06	1.13617e-06		Z f leg2-3 1	27.8	28.21	0.00332593	Z f leg2-3	0.00443064	0.00287061
	Z f leg2-3 1	20			Z f leg2-3 1	29.66							Z f leg2-3 1	30.53							Z f leg2-3 1	18.12			Z f leg2-3 1	37.15							Z f leg2-3 1	28.62
	Z f leg2-3 2	20.37	20.35		Z f leg2-3 2	29.6	29.86	0.000212697					Z f leg2-3 2	30.93	30.89	0.0323556					Z f leg2-3 2	18.33	18.73		Z f leg2-3 2	35.11	34.67	2.43151e-06					Z f leg2-3 2	28.04	28.17	0.00768949
	Z f leg2-3 2	20.34			Z f leg2-3 2	30.11							Z f leg2-3 2	30.86							Z f leg2-3 2	19.13			Z f leg2-3 2	34.22							Z f leg2-3 2	28.3
	Z f leg2-3 3	20.06	20.09		Z f leg2-3 3	29.64	29.78	0.000184514					Z f leg2-3 3	30.45	30.62	0.0312154					Z f leg2-3 3	17.28	17.28		Z f leg2-3 3	35.15	34.82	6.89467e-07					Z f leg2-3 3	27.54	28.28	0.0022765
	Z f leg2-3 3	20.12			Z f leg2-3 3	29.92							Z f leg2-3 3	30.8							Z f leg2-3 3	17.29			Z f leg2-3 3	34.49							Z f leg2-3 3	29.01
	Z f 2ab 1	19.32	19.48		Z f 2ab 1	31.26	31.23	3.39655e-05	Z f 2ab	2.26229e-05	1.3356e-05		Z f 2ab 1	30.08	30.42	0.021749	Z f 2ab	0.0147027	0.00766206		Z f 2ab 1	17.18	17.19		Z f 2ab 1	34.66	34.76	6.73838e-07	Z f 2ab	1.26684e-06	5.14928e-07		Z f 2ab 1	26.9	27.06	0.0049569	Z f 2ab	0.0034004	0.00135974
	Z f 2ab 1	19.64			Z f 2ab 1	31.2							Z f 2ab 1	30.76							Z f 2ab 1	17.2			Z f 2ab 1	34.86							Z f 2ab 1	27.21
	Z f 2ab 2	19.77	19.84		Z f 2ab 2	31.71	31.9	2.60009e-05					Z f 2ab 2	31.24	31.37	0.015813					Z f 2ab 2	16.91	16.88		Z f 2ab 2	33.54	33.43	1.52577e-06					Z f 2ab 2	26.88	27.53	0.00280068
	Z f 2ab 2	19.91			Z f 2ab 2	32.1							Z f 2ab 2	31.49							Z f 2ab 2	16.85			Z f 2ab 2	33.31							Z f 2ab 2	28.19
	Z f 2ab 3	19.97	20		Z f 2ab 3	33.65	33.49	7.90215e-06					Z f 2ab 3	33.2	32.95	0.00654603					Z f 2ab 3	17.58	18.29		Z f 2ab 3	N/A	34.76	1.60091e-06					Z f 2ab 3	29.37	29.32	0.00244363
	Z f 2ab 3	20.03			Z f 2ab 3	33.33							Z f 2ab 3	32.7							Z f 2ab 3	19.01			Z f 2ab 3	N/A							Z f 2ab 3	29.28
E tissues
rpl8	rpl8	rpl8	rpl8	bab	bab	bab	bab	bab	bab	bab	bab	bab	LIM	LIM	LIM	LIM	LIM	LIM	LIM	LIM	LIM	BAP18	BAP18	BAP18	BAP18	BAP18	BAP18	BAP18	BAP18	BAP18	ago	ago	ago	ago	ago	ago	ago	ago	ago
Efficiency	Name	Cq	Cq mean	Efficiency	Name	Cq	Cq mean	Name	Delta CT	Name	mean x3 replicates	STDEVA	Efficiency	Name	Cq	Cq mean	Name	Delta CT	Name	mean x3 replicates	STDEVA	Efficiency	Name	Cq	Cq mean	Name	Delta CT	Name	mean x3 replicates	STDEVA	Efficiency	Name	Cq	Cq mean	Name	Delta CT	Name	mean x3 replicates	STDEVA
	E l 5th ant 1	18.14	18.52		E l 5th ant 1	31.31	31.1	E l 5th ant 1	6.57766e-05	E l 5th ant	0.000124314	5.22999e-05	0.965	E l 5th ant 1	30.57	30.45	E l 5th ant 1	0.00131436	E l 5th ant	0.00173916	0.000533844	1.196	E l 5th ant 1	26.17	26.16	E l 5th ant 1	0.00128174	E l 5th ant	0.00182332	0.000471596	0.753	E l 5th ant 1	27.47	27.3	E l 5th ant 1	0.247198	E l 5th ant	0.344592	0.0854613
	E l 5th ant 1	18.89			E l 5th ant 1	30.89	31.1						-3.41	E l 5th ant 1	30.33	30.45						-2.926	E l 5th ant 1	26.16	26.16						-4.102	E l 5th ant 1	27.13	27.3
1.121	E l 5th ant 2	19.18	19.12	1.133	E l 5th ant 2	30.6	30.47	E l 5th ant 2	0.00016644				1.96451	E l 5th ant 2	31.11	30.86	E l 5th ant 2	0.0015647				2.19666	E l 5th ant 2	26.09	26.08	E l 5th ant 2	0.00214335				1.75301	E l 5th ant 2	27.35	27.34	E l 5th ant 2	0.379528
-3.062	E l 5th ant 2	19.07		-3.04	E l 5th ant 2	30.34	30.47							E l 5th ant 2	30.62	30.86							E l 5th ant 2	26.07	26.08							E l 5th ant 2	27.33	27.34
2.12121	E l 5th ant 3	19.32	19.34	2.13279	E l 5th ant 3	30.98	30.91	E l 5th ant 3	0.000140725					E l 5th ant 3	30.51	30.51	E l 5th ant 3	0.0023384					E l 5th ant 3	26.22	26.35	E l 5th ant 3	0.00204487					E l 5th ant 3	27.48	27.51	E l 5th ant 3	0.407051
	E l 5th ant 3	19.36			E l 5th ant 3	30.84	30.91							E l 5th ant 3	30.5	30.51							E l 5th ant 3	26.48	26.35							E l 5th ant 3	27.55	27.51
	E 5th he(-a) 1	19.42	19.3		E 5th he(-a) 1	32.37	32.05	E 5th he(-a) 1	5.75846e-05	E 5th he(-a)	7.86945e-05	1.96006e-05		E 5th he(-a) 1	30.53	30.47	E 5th he(-a) 1	0.00233123	E 5th he(-a)	0.00240678	0.000353025		E 5th he(-a) 1	25.64	25.45	E 5th he(-a) 1	0.00402892	E 5th he(-a)	0.00363648	0.000420045		E 5th he(-a) 1	28.06	27.87	E 5th he(-a) 1	0.322718	E 5th he(-a)	0.319314	0.0111246
	E 5th he(-a) 1	19.18			E 5th he(-a) 1	31.73	32.05							E 5th he(-a) 1	30.4	30.47							E 5th he(-a) 1	25.25	25.45							E 5th he(-a) 1	27.69	27.87
	E 5th he(-a) 2	19.45	19.42		E 5th he(-a) 2	31.22	31.49	E 5th he(-a) 2	9.6318e-05					E 5th he(-a) 2	30.71	30.76	E 5th he(-a) 2	0.00209765					E 5th he(-a) 2	25.99	25.86	E 5th he(-a) 2	0.00319342					E 5th he(-a) 2	27.99	28	E 5th he(-a) 2	0.328338
	E 5th he(-a) 2	19.39			E 5th he(-a) 2	31.75	31.49							E 5th he(-a) 2	30.81	30.76							E 5th he(-a) 2	25.74	25.86							E 5th he(-a) 2	28	28
	E 5th he(-a) 3	19.36	19.36		E 5th he(-a) 3	31.17	31.64	E 5th he(-a) 3	8.21808e-05					E 5th he(-a) 3	30.22	30.27	E 5th he(-a) 3	0.00279146					E 5th he(-a) 3	25.47	25.62	E 5th he(-a) 3	0.00368709					E 5th he(-a) 3	28.04	28.04	E 5th he(-a) 3	0.306885
	E 5th he(-a) 3	19.37			E 5th he(-a) 3	32.11	31.64							E 5th he(-a) 3	30.32	30.27							E 5th he(-a) 3	25.76	25.62							E 5th he(-a) 3	28.05	28.04
	E pp he(+a)1	19.34	19.07		E pp he(+a)1	30.59	30.63	E pp he(+a)1	0.000142003	E pp he(+a)	0.000157137	5.91793e-05		E pp he(+a)1	31.21	31.15	E pp he(+a)1	0.00123896	E pp he(+a)	0.00158309	0.000304886		E pp he(+a)1	26.76	26.79	E pp he(+a)1	0.00118062	E pp he(+a)	0.00186832	0.000645102		E pp he(+a)1	27.7	27.6	E pp he(+a)1	0.315886	E pp he(+a)	0.416456	0.137181
	E pp he(+a)1	18.79			E pp he(+a)1	30.67	30.63							E pp he(+a)1	31.1	31.15							E pp he(+a)1	26.82	26.79							E pp he(+a)1	27.5	27.6
	E pp he(+a)2	19.62	19.59		E pp he(+a)2	31.41	31.52	E pp he(+a)2	0.000106994					E pp he(+a)2	31.23	31.16	E pp he(+a)2	0.00181949					E pp he(+a)2	26.59	26.64	E pp he(+a)2	0.00196426					E pp he(+a)2	28.04	28.06	E pp he(+a)2	0.360756
	E pp he(+a)2	19.55			E pp he(+a)2	31.64	31.52							E pp he(+a)2	31.1	31.16							E pp he(+a)2	26.69	26.64							E pp he(+a)2	28.08	28.06
	E pp he(+a)3	20.1	20.13		E pp he(+a)3	31	31.09	E pp he(+a)3	0.000222413					E pp he(+a)3	31.7	31.87	E pp he(+a)3	0.0016908					E pp he(+a)3	26.97	26.87	E pp he(+a)3	0.00246008					E pp he(+a)3	27.88	27.96	E pp he(+a)3	0.572727
	E pp he(+a)3	20.16			E pp he(+a)3	31.18	31.09							E pp he(+a)3	32.04	31.87							E pp he(+a)3	26.76	26.87							E pp he(+a)3	28.04	27.96
	E m p 2d ant1	20.04	20.04		E m p 2d ant1	28.8	28.83	E m p 2d ant1	0.0011513	E m p 2d ant	0.00213302	0.000857592		E m p 2d ant1	31.43	31.46	E m p 2d ant1	0.00208418	E m p 2d ant	0.00452947	0.00211803		E m p 2d ant1	25.53	25.47	E m p 2d ant1	0.00691872	E m p 2d ant	0.0068228	0.00119126		E m p 2d ant1	27.73	27.77	E m p 2d ant1	0.595489	E m p 2d ant	0.638907	0.124894
	E m p 2d ant1	20.05			E m p 2d ant1	28.86	28.83							E m p 2d ant1	31.5	31.46							E m p 2d ant1	25.42	25.47							E m p 2d ant1	27.81	27.77
	E m p 2d ant2	20.05	20.07		E m p 2d ant2	27.81	27.83	E m p 2d ant2	0.00251151					E m p 2d ant2	29.9	29.98	E m p 2d ant2	0.00579096					E m p 2d ant2	25.46	25.32	E m p 2d ant2	0.0079632					E m p 2d ant2	27.38	27.33	E m p 2d ant2	0.779715
	E m p 2d ant2	20.1			E m p 2d ant2	27.84	27.83							E m p 2d ant2	30.05	29.98							E m p 2d ant2	25.17	25.32							E m p 2d ant2	27.29	27.33
	E m p 2d ant3	19.52	19.63		E m p 2d ant3	27.15	27.28	E m p 2d ant3	0.00273627					E m p 2d ant3	29.51	29.51	E m p 2d ant3	0.00571326					E m p 2d ant3	25.26	25.35	E m p 2d ant3	0.00558648					E m p 2d ant3	27.4	27.39	E m p 2d ant3	0.541517
	E m p 2d ant3	19.74			E m p 2d ant3	27.41	27.28							E m p 2d ant3	29.52	29.51							E m p 2d ant3	25.44	25.35							E m p 2d ant3	27.39	27.39
	E m p 4d ant1	20.22	20.26		E m p 4d ant1	27.43	27.49	E m p 4d ant1	0.00374824	E m p 4d ant	0.00367216	0.000118086		E m p 4d ant1	29.55	29.91	E m p 4d ant1	0.00700373	E m p 4d ant	0.00674732	0.000580806		E m p 4d ant1	26.13	26.05	E m p 4d ant1	0.00517191	E m p 4d ant	0.00543999	0.00151053		E m p 4d ant1	27.87	27.85	E m p 4d ant1	0.671768	E m p 4d ant	0.643104	0.0392293
	E m p 4d ant1	20.29			E m p 4d ant1	27.55	27.49							E m p 4d ant1	30.27	29.91							E m p 4d ant1	25.97	26.05							E m p 4d ant1	27.84	27.85
	E m p 4d ant2	19.79	19.83		E m p 4d ant2	27.21	27.14	E m p 4d ant2	0.00353613					E m p 4d ant2	29.71	29.64	E m p 4d ant2	0.00608243					E m p 4d ant2	25.94	25.94	E m p 4d ant2	0.00408145					E m p 4d ant2	27.35	27.48	E m p 4d ant2	0.598395
	E m p 4d ant2	19.88			E m p 4d ant2	27.07	27.14							E m p 4d ant2	29.58	29.64							E m p 4d ant2	25.93	25.94							E m p 4d ant2	27.62	27.48
	E m p 4d ant3	19.73	19.66		E m p 4d ant3	26.97	26.9	E m p 4d ant3	0.00373212					E m p 4d ant3	29.01	29.21	E m p 4d ant3	0.00715579					E m p 4d ant3	25.28	25.08	E m p 4d ant3	0.00706662					E m p 4d ant3	27	27.08	E m p 4d ant3	0.659147
	E m p 4d ant3	19.6			E m p 4d ant3	26.83	26.9							E m p 4d ant3	29.41	29.21							E m p 4d ant3	24.88	25.08							E m p 4d ant3	27.16	27.08
	E f p 2d ant1	20.27	20.14		E f p 2d ant1	28.32	28.38	E f p 2d ant1	0.00174532	E f p 2d ant	0.00175732	4.23642e-05		E f p 2d ant1	31.26	31.4	E f p 2d ant1	0.00233986	E f p 2d ant	0.00291732	0.000527053		E f p 2d ant1	25.59	25.46	E f p 2d ant1	0.00751799	E f p 2d ant	0.00714396	0.000482332		E f p 2d ant1	28.08	27.74	E f p 2d ant1	0.652898	E f p 2d ant	0.601748	0.0569207
	E f p 2d ant1	20.01			E f p 2d ant1	28.44	28.38							E f p 2d ant1	31.54	31.4							E f p 2d ant1	25.32	25.46							E f p 2d ant1	27.4	27.74
	E f p 2d ant2	19.88	19.8		E f p 2d ant2	27.97	28.06	E f p 2d ant2	0.00172226					E f p 2d ant2	30.65	30.48	E f p 2d ant2	0.00337245					E f p 2d ant2	25.15	25.17	E f p 2d ant2	0.00731433					E f p 2d ant2	27.59	27.4	E f p 2d ant2	0.611918
	E f p 2d ant2	19.72			E f p 2d ant2	28.16	28.06							E f p 2d ant2	30.3	30.48							E f p 2d ant2	25.18	25.17							E f p 2d ant2	27.2	27.4
	E f p 2d ant3	19.67	19.59		E f p 2d ant3	27.84	27.79	E f p 2d ant3	0.0018044					E f p 2d ant3	30.38	30.4	E f p 2d ant3	0.00303965					E f p 2d ant3	25.08	25.1	E f p 2d ant3	0.00659957					E f p 2d ant3	27.34	27.34	E f p 2d ant3	0.540428
	E f p 2d ant3	19.51			E f p 2d ant3	27.75	27.79							E f p 2d ant3	30.41	30.4							E f p 2d ant3	25.13	25.1							E f p 2d ant3	27.34	27.34
	E f p 4d ant1	20.55	20.6		E f p 4d ant1	28.06	28.14	E f p 4d ant1	0.00295835	E f p 4d ant	0.00285441	0.000201275		E f p 4d ant1	31.34	31.26	E f p 4d ant1	0.00363474	E f p 4d ant	0.00346007	0.000221558		E f p 4d ant1	26.17	26.29	E f p 4d ant1	0.00552925	E f p 4d ant	0.00614495	0.00115969		E f p 4d ant1	28.01	28.11	E f p 4d ant1	0.749677	E f p 4d ant	0.755272	0.0378954
	E f p 4d ant1	20.65			E f p 4d ant1	28.21	28.14							E f p 4d ant1	31.19	31.26							E f p 4d ant1	26.42	26.29							E f p 4d ant1	28.22	28.11
	E f p 4d ant2	20.38	20.48		E f p 4d ant2	28.08	28.18	E f p 4d ant2	0.00262242					E f p 4d ant2	31.26	31.31	E f p 4d ant2	0.00321086					E f p 4d ant2	26.18	26.2	E f p 4d ant2	0.00542295					E f p 4d ant2	27.93	28.02	E f p 4d ant2	0.720485
	E f p 4d ant2	20.59			E f p 4d ant2	28.28	28.18							E f p 4d ant2	31.36	31.31							E f p 4d ant2	26.23	26.2							E f p 4d ant2	28.11	28.02
	E f p 4d ant3	20.48	20.5		E f p 4d ant3	28.02	28.03	E f p 4d ant3	0.00298247					E f p 4d ant3	30.9	31.19	E f p 4d ant3	0.00353462					E f p 4d ant3	26.02	25.81	E f p 4d ant3	0.00748264					E f p 4d ant3	27.85	27.87	E f p 4d ant3	0.795653
	E f p 4d ant3	20.52			E f p 4d ant3	28.04	28.03							E f p 4d ant3	31.48	31.19							E f p 4d ant3	25.61	25.81							E f p 4d ant3	27.88	27.87
	E m ant1	20.32	20.35		E m ant1	27.1	27.08	E m ant1	0.00547127	E m ant	0.00626133	0.00071188		E m ant1	26.59	26.65	E m ant1	0.0677226	E m ant	0.0671284	0.00435272		E m ant1	25.46	25.43	E m ant1	0.00901441	E m ant	0.00778432	0.0021498		E m ant1	25.91	25.66	E m ant1	2.45752	E m ant	2.36092	0.0909872
	E m ant1	20.37			E m ant1	27.07	27.08							E m ant1	26.72	26.65							E m ant1	25.4	25.43							E m ant1	25.42	25.66
	E m ant2	20.77	20.73		E m ant2	27.1	27.16	E m ant2	0.0068529					E m ant2	26.93	27	E m ant2	0.0711535					E m ant2	25.91	25.79	E m ant2	0.00903658					E m ant2	26.14	26.25	E m ant2	2.34838
	E m ant2	20.69			E m ant2	27.23	27.16							E m ant2	27.08	27							E m ant2	25.67	25.79							E m ant2	26.35	26.25
	E m ant3	20.45	20.45		E m ant3	26.95	26.96	E m ant3	0.00645982					E m ant3	26.92	26.88	E m ant3	0.0625091					E m ant3	26.17	26.2	E m ant3	0.00530198					E m ant3	25.99	25.93	E m ant3	2.27685
	E m ant3	20.44			E m ant3	26.96	26.96							E m ant3	26.84	26.88							E m ant3	26.23	26.2							E m ant3	25.86	25.93
	E m br1	20.47	20.69		E m br1	29.51	29.54	E m br1	0.00109627	E m br	0.00110131	0.000651993		E m br1	29.42	29.61	E m br1	0.0118505	E m br	0.0134914	0.00660487		E m br1	23.88	23.98	E m br1	0.0364362	E m br	0.0393129	0.0241736		E m br1	27.58	27.66	E m br1	1.03269	E m br	1.07483	0.369857
	E m br1	20.92			E m br1	29.56	29.54							E m br1	29.8	29.61							E m br1	24.07	23.98							E m br1	27.73	27.66
	E m br2	20.74	20.71		E m br2	31.07	30.73	E m br2	0.000451857					E m br2	30.13	30.24	E m br2	0.00786173					E m br2	25.06	24.99	E m br2	0.0167064					E m br2	28.41	28.31	E m br2	0.72785
	E m br2	20.68			E m br2	30.39	30.73							E m br2	30.35	30.24							E m br2	24.93	24.99							E m br2	28.2	28.31
	E m br3	20.54	20.43		E m br3	28.88	28.66	E m br3	0.00175581					E m br3	28.43	28.49	E m br3	0.0207621					E m br3	23.02	23	E m br3	0.0647962					E m br3	26.61	26.69	E m br3	1.46395
	E m br3	20.33			E m br3	28.45	28.66							E m br3	28.55	28.49							E m br3	22.99	23							E m br3	26.76	26.69
	E f 2d ant1	20.59	20.55		E f 2d ant1	29.01	28.92	E f 2d ant1	0.00157813	E f ant	0.00208113	0.00181504		E f 2d ant1	31.98	31.87	E f 2d ant1	0.00231878	E f ant	0.00298632	0.00201161		E f 2d ant1	27.83	27.86	E f 2d ant1	0.00154799	E f ant	0.00218011	0.00245861		E f 2d ant1	26.04	26.12	E f 2d ant1	2.20635	E f ant	2.02861	0.910144
	E f 2d ant1	20.51			E f 2d ant1	28.83	28.92							E f 2d ant1	31.76	31.87							E f 2d ant1	27.89	27.86							E f 2d ant1	26.19	26.12
	E f 2d ant2	22.27	22.36		E f 2d ant2	32.1	32.06	E f 2d ant2	0.000570642					E f 2d ant2	35.49	34.64	E f 2d ant2	0.00139335					E f 2d ant2	33.14	33.08	E f 2d ant2	9.92842e-05					E f 2d ant2	30	29.88	E f 2d ant2	1.04271
	E f 2d ant2	22.45			E f 2d ant2	32.02	32.06							E f 2d ant2	33.8	34.64							E f 2d ant2	33.02	33.08							E f 2d ant2	29.77	29.88
	E f 2d ant3	20.64	20.72		E f 2d ant3	27.75	27.83	E f 2d ant3	0.00409462					E f 2d ant3	30.45	30.85	E f 2d ant3	0.00524685					E f 2d ant3	26.51	26.56	E f 2d ant3	0.00489306					E f 2d ant3	26.18	25.9	E f 2d ant3	2.83678
	E f 2d ant3	20.79			E f 2d ant3	27.92	27.83							E f 2d ant3	31.25	30.85							E f 2d ant3	26.6	26.56							E f 2d ant3	25.62	25.9
	E f 2d br1	20.53	20.54		E f 2d br1	29.48	29.57	E f 2d br1	0.000957327	E f br	0.00124573	0.000328923		E f 2d br1	29.12	29.21	E f 2d br1	0.0138692	E f br	0.0132247	0.000687783		E f 2d br1	23.87	23.9	E f 2d br1	0.0346646	E f br	0.0414986	0.0185257		E f 2d br1	27.28	27.39	E f 2d br1	1.0735	E f br	1.20818	0.260115
	E f 2d br1	20.56			E f 2d br1	29.66	29.57							E f 2d br1	29.31	29.21							E f 2d br1	23.93	23.9							E f 2d br1	27.49	27.39
	E f 2d br2	20.39	20.33		E f 2d br2	29.13	29.09	E f 2d br2	0.00117591					E f 2d br2	29.24	29.13	E f 2d br2	0.0125006					E f 2d br2	23.94	24	E f 2d br2	0.0273607					E f 2d br2	27.1	27.16	E f 2d br2	1.04302
	E f 2d br2	20.27			E f 2d br2	29.05	29.09							E f 2d br2	29.02	29.13							E f 2d br2	24.06	24							E f 2d br2	27.21	27.16
	E f 2d br3	20.22	20.35		E f 2d br3	28.58	28.7	E f 2d br3	0.00160396					E f 2d br3	29.1	29.06	E f 2d br3	0.0133042					E f 2d br3	22.95	22.97	E f 2d br3	0.0624706					E f 2d br3	26.42	26.53	E f 2d br3	1.50802
	E f 2d br3	20.47			E f 2d br3	28.82	28.7							E f 2d br3	29.01	29.06							E f 2d br3	23	22.97							E f 2d br3	26.64	26.53
	E l 5th th1	18.18	18.17		E l 5th th1	32.06	32.37	E l 5th th1	1.93198e-05	E l 5th th	3.40563e-05	1.6974e-05		E l 5th th1	34.63	34.63	E l 5th th1	6.00627e-05	E l 5th th	2.85804e-05	2.73344e-05		E l 5th th1	24.69	24.49	E l 5th th1	0.00366642	E l 5th th	0.00301025	0.000818612		E l 5th th1	30.16	29.94	E l 5th th1	0.043167	E l 5th th	0.0802353	0.0782289
	E l 5th th1	18.15			E l 5th th1	32.68	32.37							E l 5th th1	N/A	0							E l 5th th1	24.29	24.49							E l 5th th1	29.72	29.94
	E l 5th th2	18.24	19.18		E l 5th th2	32.34	32.05	E l 5th th2	5.26159e-05					E l 5th th2	38.41	37.83	E l 5th th2	1.47924e-05					E l 5th th2	25.91	25.6	E l 5th th2	0.0032714					E l 5th th2	29.12	28.85	E l 5th th2	0.170108
	E l 5th th2	20.12			E l 5th th2	31.75	32.05							E l 5th th2	37.25	37.83							E l 5th th2	25.3	25.6							E l 5th th2	28.58	28.85
	E l 5th th3	17.77	18		E l 5th th3	31.61	31.61	E l 5th th3	3.02332e-05					E l 5th th3	35.95	36.97	E l 5th th3	1.0886e-05					E l 5th th3	24.94	25.04	E l 5th th3	0.00209292					E l 5th th3	31	30.52	E l 5th th3	0.0274308
	E l 5th th3	18.22			E l 5th th3	N/A	0							E l 5th th3	37.99	36.97							E l 5th th3	25.14	25.04							E l 5th th3	30.05	30.52
	E 5th 2ab 1				E 5th 2ab 1			E 5th 2ab 1		E 5th 2ab				E 5th 2ab 1			E 5th 2ab 1		E 5th 2ab				E 5th 2ab 1			E 5th 2ab 1		E 5th 2ab				E 5th 2ab 1			E 5th 2ab 1		E 5th 2ab
	E 5th 2ab 1				E 5th 2ab 1									E 5th 2ab 1									E 5th 2ab 1									E 5th 2ab 1
	E 5th 2ab 2				E 5th 2ab 2			E 5th 2ab 2						E 5th 2ab 2			E 5th 2ab 2						E 5th 2ab 2			E 5th 2ab 2						E 5th 2ab 2			E 5th 2ab 2
	E 5th 2ab 2				E 5th 2ab 2									E 5th 2ab 2									E 5th 2ab 2									E 5th 2ab 2
	E 5th 2ab 3				E 5th 2ab 3			E 5th 2ab 3						E 5th 2ab 3			E 5th 2ab 3						E 5th 2ab 3			E 5th 2ab 3						E 5th 2ab 3			E 5th 2ab 3
	E 5th 2ab 3				E 5th 2ab 3									E 5th 2ab 3									E 5th 2ab 3									E 5th 2ab 3
	E pp th1	18.25	18.42		E pp th1	32.06	32.55	E pp th1	2.03441e-05	E pp th	2.09246e-05	7.08576e-06		E pp th1	35.08	36.46	E pp th1	2.10666e-05	E pp th	1.22432e-05	8.00743e-06		E pp th1	27.43	27.22	E pp th1	0.000516266	E pp th	0.00125061	0.000740337		E pp th1	29.18	29.12	E pp th1	0.0825467	E pp th	0.0861437	0.00552955
	E pp th1	18.59			E pp th1	33.03	32.55							E pp th1	37.85	36.46							E pp th1	27.01	27.22							E pp th1	29.07	29.12
	E pp th2	17.99	18.37		E pp th2	32.91	32.98	E pp th2	1.41469e-05					E pp th2	38.41	38.41	E pp th2	5.43772e-06					E pp th2	25.99	26.06	E pp th2	0.00123877					E pp th2	28.77	28.85	E pp th2	0.0925108
	E pp th2	18.75			E pp th2	33.04	32.98							E pp th2	N/A	0							E pp th2	26.14	26.06							E pp th2	28.93	28.85
	E pp th3	19.12	19.12		E pp th3	32.25	32.81	E pp th3	2.82827e-05					E pp th3	37.22	38.31	E pp th3	1.02254e-05					E pp th3	26.04	26.17	E pp th3	0.0019968					E pp th3	30.53	30.04	E pp th3	0.0833735
	E pp th3	19.13			E pp th3	33.37	32.81							E pp th3	39.4	38.31							E pp th3	26.3	26.17							E pp th3	29.55	30.04
	E pp 2ab 1				E pp 2ab 1			E pp 2ab 1		E pp 2ab				E pp 2ab 1			E pp 2ab 1		E pp 2ab				E pp 2ab 1			E pp 2ab 1		E pp 2ab				E pp 2ab 1			E pp 2ab 1		E pp 2ab
	E pp 2ab 1				E pp 2ab 1									E pp 2ab 1									E pp 2ab 1									E pp 2ab 1
	E pp 2ab 2				E pp 2ab 2			E pp 2ab 2						E pp 2ab 2			E pp 2ab 2						E pp 2ab 2			E pp 2ab 2						E pp 2ab 2			E pp 2ab 2
	E pp 2ab 2				E pp 2ab 2									E pp 2ab 2									E pp 2ab 2									E pp 2ab 2
	E pp 2ab 3				E pp 2ab 3			E pp 2ab 3						E pp 2ab 3			E pp 2ab 3						E pp 2ab 3			E pp 2ab 3						E pp 2ab 3			E pp 2ab 3
	E pp 2ab 3				E pp 2ab 3									E pp 2ab 3									E pp 2ab 3									E pp 2ab 3
	E m leg1 1	20.78	19.94		E m leg1 1	30.77	31.08	E m leg1 1	0.000194267	E m leg1	0.000163678	5.16014e-05		E m leg1 1	32.19	35.09	E m leg1 1	0.000166633	E m leg1	0.000141966	9.92244e-05		E m leg1 1	25.68	24.81	E m leg1 1	0.0107878	E m leg1	0.00885303	0.00555027		E m leg1 1	28.34	28.29	E m leg1 1	0.412523	E m leg1	0.254467	0.152281
	E m leg1 1	19.11			E m leg1 1	31.39	31.08							E m leg1 1	37.98	35.09							E m leg1 1	23.94	24.81							E m leg1 1	28.24	28.29
	E m leg1 2	18.92	19.06		E m leg1 2	30.66	31.03	E m leg1 2	0.000104101					E m leg1 2	37.45	36.52	E m leg1 2	3.2735e-05					E m leg1 2	25.91	25.78	E m leg1 2	0.00259434					E m leg1 2	27.92	28.06	E m leg1 2	0.242172
	E m leg1 2	19.2			E m leg1 2	31.41	31.03							E m leg1 2	35.58	36.52							E m leg1 2	25.64	25.78							E m leg1 2	28.2	28.06
	E m leg1 3	19.67	20.07		E m leg1 3	31.34	31.22	E m leg1 3	0.000192665					E m leg1 3	34.77	34.78	E m leg1 3	0.00022653					E m leg1 3	24.42	24.68	E m leg1 3	0.013177					E m leg1 3	31.84	30.84	E m leg1 3	0.108707
	E m leg1 3	20.47			E m leg1 3	31.1	31.22							E m leg1 3	34.78	34.78							E m leg1 3	24.94	24.68							E m leg1 3	29.84	30.84
	E m leg2-3 1	19.08	19.04		E m leg2-3 1	N/A	31.95	E m leg2-3 1	5.10846e-05	E m leg2-3	0.000711901	0.000843901		E m leg2-3 1	33.18	34.17	E m leg2-3 1	0.000157627	E m leg2-3	0.000380366	0.000435764		E m leg2-3 1	24.57	24.68	E m leg2-3 1	0.00607344	E m leg2-3	0.0081758	0.00601364		E m leg2-3 1	28.78	28.66	E m leg2-3 1	0.170342	E m leg2-3	0.315088	0.292553
	E m leg2-3 1	19			E m leg2-3 1	31.95	31.95							E m leg2-3 1	35.16	34.17							E m leg2-3 1	24.8	24.68							E m leg2-3 1	28.54	28.66
	E m leg2-3 2	19.07	19.31		E m leg2-3 2	29.59	29.43	E m leg2-3 2	0.000422099					E m leg2-3 2	34.49	35.13	E m leg2-3 2	0.000100991					E m leg2-3 2	26.15	25.64	E m leg2-3 2	0.00349558					E m leg2-3 2	30.15	29.6	E m leg2-3 2	0.123124
	E m leg2-3 2	19.55			E m leg2-3 2	29.28	29.43							E m leg2-3 2	35.76	35.13							E m leg2-3 2	25.13	25.64							E m leg2-3 2	29.05	29.6
	E m leg2-3 3	20.09	20.72		E m leg2-3 3	29.44	29.02	E m leg2-3 3	0.00166252					E m leg2-3 3	34.2	33.49	E m leg2-3 3	0.00088248					E m leg2-3 3	25.12	25.14	E m leg2-3 3	0.0149584					E m leg2-3 3	28.55	28.52	E m leg2-3 3	0.651798
	E m leg2-3 3	21.36			E m leg2-3 3	28.6	29.02							E m leg2-3 3	32.78	33.49							E m leg2-3 3	25.17	25.14							E m leg2-3 3	28.49	28.52
	E m 2ab 1	20.04	19.75		E m 2ab 1	31.57	32.04	E m 2ab 1	8.13877e-05	E m 2ab	5.94488e-05	2.12603e-05		E m 2ab 1	35.44	35.01	E m 2ab 1	0.000152465	E m 2ab	0.000125214	2.38199e-05		E m 2ab 1	26.18	26.45	E m 2ab 1	0.00257269	E m 2ab	0.00237441	0.0011783		E m 2ab 1	28.04	28.13	E m 2ab 1	0.391203	E m 2ab	0.25567	0.117595
	E m 2ab 1	19.47			E m 2ab 1	32.52	32.04							E m 2ab 1	34.59	35.01							E m 2ab 1	26.71	26.45							E m 2ab 1	28.23	28.13
	E m 2ab 2	18.58	18.82		E m 2ab 2	31.66	32.09	E m 2ab 2	3.89393e-05					E m 2ab 2	35.38	34.48	E m 2ab 2	0.000108361					E m 2ab 2	26.9	26.63	E m 2ab 2	0.00110955					E m 2ab 2	28.45	28.26	E m 2ab 2	0.180712
	E m 2ab 2	19.06			E m 2ab 2	32.52	32.09							E m 2ab 2	33.59	34.48							E m 2ab 2	26.36	26.63							E m 2ab 2	28.06	28.26
	E m 2ab 3	18.83	19.31		E m 2ab 3	32.2	32.05	E m 2ab 3	5.80193e-05					E m 2ab 3	35.46	34.94	E m 2ab 3	0.000114816					E m 2ab 3	26.05	25.66	E m 2ab 3	0.003441					E m 2ab 3	29.18	28.78	E m 2ab 3	0.195095
	E m 2ab 3	19.8			E m 2ab 3	31.89	32.05							E m 2ab 3	34.42	34.94							E m 2ab 3	25.27	25.66							E m 2ab 3	28.38	28.78
	E f leg1 1	20.17	20.16		E f leg1 1	31.82	32.01	E f leg1 1	0.000113325	E f leg1	0.000139469	8.69456e-05		E f leg1 1	33.91	33.94	E f leg1 1	0.000427418	E f leg1	0.000287524	0.000151375		E f leg1 1	24.25	24.32	E f leg1 1	0.0187173	E f leg1	0.0135991	0.00508379		E f leg1 1	29.04	28.97	E f leg1 1	0.332295	E f leg1	0.214454	0.113547
	E f leg1 1	20.15			E f leg1 1	32.2	32.01							E f leg1 1	33.98	33.94							E f leg1 1	24.38	24.32							E f leg1 1	28.9	28.97
	E f leg1 2	18.77	19.16		E f leg1 2	31.16	31.68	E f leg1 2	6.85955e-05					E f leg1 2	33.15	33.31	E f leg1 2	0.000308333					E f leg1 2	24.19	24.36	E f leg1 2	0.00855046					E f leg1 2	30.26	29.67	E f leg1 2	0.105753
	E f leg1 2	19.56			E f leg1 2	32.2	31.68							E f leg1 2	33.48	33.31							E f leg1 2	24.54	24.36							E f leg1 2	29.09	29.67
	E f leg1 3	18.84	19.99		E f leg1 3	31.55	30.87	E f leg1 3	0.000236487					E f leg1 3	35.15	35.55	E f leg1 3	0.000126821					E f leg1 3	24.63	24.57	E f leg1 3	0.0135296					E f leg1 3	29.32	29.6	E f leg1 3	0.205315
	E f leg1 3	21.14			E f leg1 3	30.18	30.87							E f leg1 3	35.95	35.55							E f leg1 3	24.52	24.57							E f leg1 3	29.88	29.6
	E f leg2-3 1	20.38	19.82		E f leg2-3 1	29.72	30.24	E f leg2-3 1	0.000335371	E f leg2-3	0.000235728	0.000127992		E f leg2-3 1	32.65	33.4	E f leg2-3 1	0.00047662	E f leg2-3	0.000207283	0.000233923		E f leg2-3 1	25.15	25.08	E f leg2-3 1	0.00797012	E f leg2-3	0.00722218	0.000648035		E f leg2-3 1	28.22	28.51	E f leg2-3 1	0.333139	E f leg2-3	0.251964	0.0718468
	E f leg2-3 1	19.25			E f leg2-3 1	30.76	30.24							E f leg2-3 1	34.16	33.4							E f leg2-3 1	25.01	25.08							E f leg2-3 1	28.8	28.51
	E f leg2-3 2	19.07	19.29		E f leg2-3 2	29.95	29.95	E f leg2-3 2	0.000280434					E f leg2-3 2	35.4	36.01	E f leg2-3 2	5.49145e-05					E f leg2-3 2	25.22	24.77	E f leg2-3 2	0.00682845					E f leg2-3 2	28.63	28.74	E f leg2-3 2	0.196547
	E f leg2-3 2	19.51			E f leg2-3 2	N/A	29.95							E f leg2-3 2	36.61	36.01							E f leg2-3 2	24.31	24.77							E f leg2-3 2	28.86	28.74
	E f leg2-3 3	19.08	19.35		E f leg2-3 3	N/A	31.49	E f leg2-3 3	9.1379e-05					E f leg2-3 3	34.35	35.34	E f leg2-3 3	9.03156e-05					E f leg2-3 3	25.34	24.82	E f leg2-3 3	0.00686798					E f leg2-3 3	28.85	28.57	E f leg2-3 3	0.226206
	E f leg2-3 3	19.62			E f leg2-3 3	31.49	31.49							E f leg2-3 3	36.33	35.34							E f leg2-3 3	24.29	24.82							E f leg2-3 3	28.28	28.57
	E f 2ab 1	21.64	20.42		E f 2ab 1	33.27	34.31	E f 2ab 1	2.41357e-05	E f 2ab	1.74017e-05	9.31415e-06		E f 2ab 1	34.5	36.32	E f 2ab 1	0.000104188	E f 2ab	0.000132445	0.000109198		E f 2ab 1	25.5	25.48	E f 2ab 1	0.00913503	E f 2ab	0.00469527	0.00384914		E f 2ab 1	28.78	29.55	E f 2ab 1	0.29177	E f 2ab	0.215941	0.085907
	E f 2ab 1	19.21			E f 2ab 1	35.34	34.31							E f 2ab 1	38.15	36.32							E f 2ab 1	25.47	25.48							E f 2ab 1	30.31	29.55
	E f 2ab 2	18.38	18.73		E f 2ab 2	33.57	34.31	E f 2ab 2	6.77225e-06					E f 2ab 2	34.38	35.85	E f 2ab 2	4.01532e-05					E f 2ab 2	25.07	25.62	E f 2ab 2	0.00229581					E f 2ab 2	28.95	28.83	E f 2ab 2	0.122642
	E f 2ab 2	19.07			E f 2ab 2	35.05	34.31							E f 2ab 2	37.33	35.85							E f 2ab 2	26.17	25.62							E f 2ab 2	28.7	28.83
	E f 2ab 3	19.3	19.75		E f 2ab 3	33.96	33.81	E f 2ab 3	2.12972e-05					E f 2ab 3	34.35	34.26	E f 2ab 3	0.000252995					E f 2ab 3	26.44	26.41	E f 2ab 3	0.00265496					E f 2ab 3	29.09	29.05	E f 2ab 3	0.233411
	E f 2ab 3	20.21			E f 2ab 3	33.65	33.81							E f 2ab 3	34.17	34.26							E f 2ab 3	26.37	26.41							E f 2ab 3	29.01	29.05

## Sheet: Figure 2b
Line	Origin	Genetic background	Male	EAG response (mV)**
				Control (Hexane)	Z11-14:Ac	E11-14:Ac	(Z-control)/(E-control)
Z-strain	Europe	pure strain	Z_1	0.04	0.96	1.06	0.901961
			Z_2	0.04	0.9	0.76	1.19444
			Z_3	0	0.76	0.58	1.31034
			Z_4	0.04	0.78	0.68	1.15625
			Z_5	0	0.96	0.84	1.14286
			Z_6	0.08	1.1	0.86	1.30769
			Z_7	0.04	0.96	0.52	1.91667
			Z_8	0.06	0.94	0.74	1.29412
			Z_9	0.16	0.96	0.84	1.17647
			Z_10	0.08	0.62	0.62	1
E-strain	Europe	pure strain	E_1	0.12	1.08	1.18	0.909091
			E_2	0	0.82	1.36	0.602941
			E_3	0	1.06	1.36	0.779412
			E_4	0	0.54	1.2	0.45
			E_5	0.04	1.16	1.66	0.691358
			E_6	0.08	0.66	1.04	0.604167
			E_7	0	0.58	1.24	0.467742
			E_8	0.04	0.64	0.88	0.714286
			E_9	0.04	0.92	0.9	1.02326
			E_10	0.16	0.96	1.26	0.727273
L44-E	Europe	bab-recombinant line	L44-E_1	0.1	1.64	3.08	0.516779
			L44-E_2	0.14	0.92	0.94	0.975
			L44-E_3	0.04	1.52	1.86	0.813187
			L44-E_4	0.22	1.2	1.84	0.604938
			L44-E_5	0.08	1.32	1.56	0.837838
			L44-E_6	0.14	1.14	1.08	1.06383
			L44-E_7	0.06	0.6	0.6	1
			L44-E_8	0.02	1.08	1.16	0.929825
			L44-E_9	0.12	1.26	1.82	0.670588
			L44-E_10	0	0.94	1.52	0.618421
			L44-E_11	0.08	0.82	1.76	0.440476
			L44-E_12	0	0.98	1.6	0.6125
			L44-E_13	0.08	1.36	2.32	0.571429
			L44-E_14	0.2	0.86	1.1	0.733333
			L44-E_15	0.02	0.68	1.26	0.532258
			L44-E_16	0.02	0.84	0.88	0.953488
			L44-E_17	0.02	0.42	0.66	0.625
			L44-E_18	0.02	0.5	1.76	0.275862
			L44-E_19	0.12	0.88	1.02	0.844444
			L44-E_20	0.14	0.94	1.86	0.465116
L44-Z	Europe	bab-recombinant line	L44-Z_1	1	7.82	6.32	1.28195
			L44-Z_2	0.34	3.4	3.14	1.09286
			L44-Z_3	0.9	5.5	4.8	1.17949
			L44-Z_4	0.44	5.64	4.16	1.39785
			L44-Z_5	0.5	5.84	4.78	1.24766
			L44-Z_6	0.38	3.26	2.74	1.22034
			L44-Z_7	0.4	4.6	3.28	1.45833
			L44-Z_8	0.54	4.04	3.46	1.19863
			L44-Z_9	0.62	4.18	2.74	1.67925
			L44-Z_10	0.28	3.4	2.6	1.34483
			L44-Z_11	0.56	2.32	1.96	1.25714
			L44-Z_12	0.2	4.4	3.14	1.42857
			L44-Z_13	0.4	3.1	2.52	1.27358
			L44-Z_14	0.32	1.94	1.82	1.08
			L44-Z_15	0.42	4.18	3.38	1.27027
			L44-Z_16	0.94	3.18	2.96	1.10891
			L44-Z_17	0.26	3.44	2.74	1.28226
			L44-Z_18	0.1	3.26	2.34	1.41071
			L44-Z_19	0	0.86	0.82	1.04878
			L44-Z_20	0	2.74	2.32	1.18103
**All data were measured at the Max Planck Institute for Chemicl Ecology in Germany.

## Sheet: Figure 2c
Line	Origin	Genetic background	Lure	Number of males showing:					Percentage of males showing:
				HP alone	HP & WF	WF alone	Resting	Total	HP alone	HP + WF	WF alone	Resting
L44-E	Europe	bab-recombinant line	Z-strain lure	0	0	4	31	35	0	0	11.4286	88.5714
			E-strain lure	0	22	13	0	35	0	62.8571	37.1429	0
L44-Z	Europe	bab-recombinant line	Z-strain lure	0	29	8	1	38	0	76.3158	21.0526	2.63158
			E-strain lure	0	1	1	36	38	0	2.63158	2.63158	94.7368

## Sheet: Figure 4b
Individual	bab_gene_region_CCv02_339604	scaffold178.size627257_470463
LandE.10	2	2
LandE.11	1	1
LandE.12	2	0
LandE.13	2	0
LandE.14	2	2
LandE.15	2	2
LandE.16	2	2
LandE.17	2	2
LandZ.10	0	0
LandZ11_i10_TAGCTT	0	0
LandZ.12	0	0
LandZ.13	0	0
LandZ.14	0	0
LandZ.15	2	1
LandZ.16	0	0
LandE.1	2	1
LandE.2	2	2
LandE.4	0	0
LandE.5	2	2
LandE.6	2	2
LandE.7	2	1
LandE.8	2	2
LandE.9	2	2
LandZ.1	0	0
LandZ.2	0	0
LandZ.3	0	1
Land_Z_4	1	1
LandZ.5	0	0
LandZ.6	0	0
LandZ.7	1	0
LandZ.8	0	0
LandZ.9	0	0
RSE02	2	2
RSE04	2	2
RSE06	2	0
RSE13	2	2
RSE16	2	2
RSE18	2	2
RSE19	2	2
RSE22	2	2
RSE23	2	2
RSE26	2	2
RSE28	2	2
RSE30	0	1
RSE35	2	1
RS_E_36	2	2
RSE37	2	2
RSZ01	0	0
RSZ03	0	0
RSZ05	0	0
RSZ06	0	0
RSZ10	0	0
RSZ16	0	0
RSZ19	0	0
RSZ20	0	0
RSZ23	0	0
RSZ25	2	2
RSZ27	0	0
RSZ31	0	0
RSZ32	0	0
RSZ35	0	0
RSZ39	0	0

## Sheet: Figure 4c
Individual	scaffold325.size886211_403460	scaffold178.size627257_474648
LandE.10	0	2
LandE.11	0	0
LandE.12	0	0
LandE.13	1	0
LandE.14	1	2
LandE.15	0	2
LandE.16	0	2
LandE.17	0	2
LandZ.10	2	0
LandZ11_i10_TAGCTT	0	0
LandZ.12	0	0
LandZ.13	0	0
LandZ.14	1	0
LandZ.15	0	1
LandZ.16	2	0
LandE.1	0	0
LandE.2	1	2
LandE.4	2	0
LandE.5	0	2
LandE.6	1	2
LandE.7	1	1
LandE.8	0	1
LandE.9	1	2
LandZ.1	0	0
LandZ.2	0	0
LandZ.3	0	1
Land_Z_4	0	0
LandZ.5	0	0
LandZ.6	0	0
LandZ.7	0	0
LandZ.8	1	0
LandZ.9	1	0
RSE02	0	2
RSE04	1	2
RSE06	0	0
RSE13	1	2
RSE16	0	2
RSE18	0	2
RSE19	2	2
RSE22	2	2
RSE23	2	2
RSE26	0	2
RSE28	2	2
RSE30	1	1
RSE35	1	1
RS_E_36	0	2
RSE37	2	2
RSZ01	0	0
RSZ03	0	0
RSZ05	0	0
RSZ06	0	0
RSZ10	0	0
RSZ16	0	0
RSZ19	0	0
RSZ20	0	0
RSZ23	0	0
RSZ25	0	2
RSZ27	0	0
RSZ31	0	1
RSZ32	0	0
RSZ35	0	0
RSZ39	1	0

## Sheet: Supplementary Figure 2b
Line	Origin	Genetic background	Male	EAG response (mV)*
				Control (Hexane)	Z11-14:Ac	E11-14:Ac	(Z-control)/(E-control)
Z-strain	Europe	pure strain	Z_1	0.27	2.94	2.09	1.46703
			Z_2	0.42	2.05	1.47	1.55238
			Z_3	0.42	2	1.6	1.33898
			Z_4	0.47	1.51	1.2	1.42466
			Z_5	0.44	2.18	1.6	1.5
			Z_6	0.58	2.49	2.09	1.2649
			Z_7	0.21	1.61	1.26	1.33333
			Z_8	0.37	1.28	0.93	1.625
			Z_9	0.18	0.43	0.38	1.25
			Z_10	0.37	1.52	1.04	1.71642
			Z_11	0.3	0.91	0.7	1.525
			Z_12	0.32	1.265	1	1.38971
			Z_13	0.32	0.98	0.67	1.88571
			Z_14	0.74	1.48	1.27	1.39623
			Z_15	0.5	1.78	1.36	1.48837
E-strain	Europe	pure strain	E_1	0.18	0.45	0.59	0.658537
			E_2	0.53	1.41	1.8	0.692913
			E_3	0.365	1.19	1.47	0.746606
			E_4	0.39	1.06	1.57	0.567797
			E_5	0.37	0.56	0.81	0.431818
			E_6	0.33	1.53	1.61	0.9375
			E_7	0.22	1.02	1.44	0.655738
			E_8	0.16	1.2	1.28	0.928571
			E_9	0.4	1.3	1.5	0.818182
			E_10	0.38	2.88	2.5	0.848
			E_11	0.38	2.3	1.9	0.791667
			E_12	0.38	2.2	1.6	0.67033
			E_13	0.2	2	1.78	0.877778
			E_14	0.16	2.34	2.22	0.944954
			E_15	0.28	1.18	1.1	0.911111
			E_16	0.54	1.62	1.7	1.07407
			E_17	0.24	1.02	1.14	1.15385
			E_18	0.16	1.62	1.82	1.13699
			E_19	0.28	1.78	1.92	1.09333
L165	Europe	Resp-recombinant line	L165_1	0.38	1.54	1.27	1.30337
			L165_2	0.45	1.29	0.99	1.55556
			L165_3	0.24	1.77	1.2	1.59375
			L165_4	0.3	1.34	1.19	1.16854
			L165_5	0.265	0.78	0.71	1.14583
			L165_6	0.3	0.87	0.88	0.982759
			L165_7	0.24	0.89	0.76	1.25
			L165_8	0.26	0.96	0.81	1.27273
			L165_9	0.4	1.09	1	1.15
			L165_10	0.185	1.31	1.15	1.1658
			L165_11	0.27	1.16	0.84	1.5614
			L165_12	0.37	2.025	1.73	1.21691
			L165_13	0.27	0.95	0.81	1.25926
			L165_14	0.225	1.74	1.13	1.67403
			L165_15	0.5	1.6	1.15	1.69231
			L165_16	0.25	1.05	1.06	0.987654
			L165_17	0.42	1.2	1.03	1.27869
			L165_18	0.4	1.89	1.61	1.2314
			L165_19	0.27	1.04	0.78	1.5098
			L165_20	0.235	1.24	1.13	1.12291
			L165_21	0.14	0.83	0.78	1.07812
			L165_22	0.22	1.25	1	1.32051
			L165_23	0.29	1.61	1.34	1.25714
			L165_24	0.205	1.29	1.08	1.24
			L165_25	0.37	1.22	0.93	1.51786
			L165_26	0.27	1.93	1.3	1.61165
			L165_27	0.5	1.62	1.32	1.36585
			L165_28	0.44	1.02	0.85	1.41463
			L165_29	0.44	1.63	1.46	1.16667
			L165_30	0.16	1.55	1.5	1.03731
			L165_31	0.24	1.34	1.1	1.27907
			L165_32	0.25	0.78	0.64	1.35897
			L165_33	0.16	0.96	0.83	1.19403
			L165_34	0.31	1.58	1.06	1.69333
			L165_35	0.55	1.14	0.92	1.59459
			L165_36	0.13	0.825	0.75	1.12097
			L165_37	0.32	1.79	1.28	1.53125
			L165_38	0.124	0.835	0.555	1.64965
			L165_39	0.1	0.605	0.49	1.29487
			L165_40	0.16	0.94	0.82	1.18182
			L165_41	0.26	0.98	0.76	1.44
			L165_42	0.16	0.78	0.66	1.24
			L165_43	0.34	1.86	1.53	1.27731
			L165_44	0.38	0.98	0.82	1.36364
L185	Europe	Resp-recombinant line	L185_1	0.48	2.32	1.6	1.64286
			L185_2	0.76	2.45	1.98	1.38525
			L185_3	0.2	0.83	0.82	1.01613
			L185_4	0.32	1.6	1.2	1.45455
			L185_5	0.3	1.48	0.97	1.76119
			L185_6	0.24	1.07	0.8	1.48214
			L185_7	0.32	0.815	0.78	1.1087
			L185_8	0.45	1.36	1.18	1.24658
			L185_9	0.38	1.24	1	1.3871
			L185_10	0.47	1.59	1.24	1.45455
			L185_11	0.4	1.39	1.15	1.32
			L185_12	0.52	2.53	2.08	1.28846
			L185_13	0.435	1.24	1.05	1.30894
			L185_14	0.4	2.18	1.53	1.57522
			L185_15	0.3	1.14	1.16	0.976744
			L185_16	0.6	2.53	1.91	1.47328
			L185_17	0.495	1.84	1.2	1.9078
			L185_18	0.56	2.24	1.66	1.52727
			L185_19	0.46	1.77	1.5	1.25962
			L185_20	0.35	1.51	1.18	1.39759
			L185_21	0.58	2.29	1.61	1.66019
			L185_22	0.22	1.05	0.73	1.62745
L173	Europe	Resp-recombinant line	L173_1	0.17	0.58	0.63	0.891304
			L173_2	0.24	0.935	0.99	0.893333
			L173_3	0.72	1.27	1.12	1.375
			L173_4	0.585	1.03	1.05	0.956989
			L173_5	0.39	1.07	1.15	0.894737
			L173_6	0.38	1.09	1.29	0.78022
			L173_7	0.565	1.4	1.6	0.806763
			L173_8	0.425	1.2	1.33	0.856354
			L173_9	0.33	1.175	1.43	0.768182
			L173_10	0.16	0.6	0.635	0.926316
			L173_11	0.36	0.88	0.92	0.928571
L195	Europe	Resp-recombinant line	L195_1	0.31	0.79	0.91	0.8
			L195_2	0.47	1.2	1.12	1.12308
			L195_3	0.85	1.28	1.565	0.601399
			L195_4	0.215	0.785	0.8	0.965812
			L195_5	0.32	0.71	0.88	0.696429
			L195_6	0.58	1.15	1.13	1.03636
			L195_7	0.21	0.96	1.06	0.882353
			L195_8	0.36	0.79	0.89	0.811321
			L195_9	0.33	0.78	0.83	0.9
			L195_10	0.87	1.24	1.33	0.804348
			L195_11	0.28	0.89	0.96	0.897059
			L195_12	0.17	0.6	0.57	1.075
L190	Europe	Resp-recombinant line	L190_1	0.36	2.12	2.62	0.778761
			L190_2	0.36	1.04	1.09	0.931507
			L190_3	0.25	1.23	1.51	0.777778
			L190_4	0.23	0.605	0.685	0.824176
			L190_5	0.19	0.88	0.96	0.896104
			L190_6	0.24	0.71	0.78	0.87037
			L190_7	0.29	0.74	0.87	0.775862
			L190_8	0.4	0.8	0.9	0.8
			L190_9	0.29	1.31	1.42	0.902655
			L190_10	0.53	1.72	1.56	1.15534
			L190_11	0.37	1.03	1.24	0.758621
			L190_12	0.32	1.04	1.05	0.986301
			L190_13	0.62	1.65	1.72	0.936364
			L190_14	0.46	1.41	1.26	1.1875
L237	Europe	Resp-recombinant line	L237_1	0.14	0.9	0.78	1.1875
			L237_2	0.3	1	0.7	1.75
			L237_3	0.3	0.965	0.78	1.38542
			L237_4	0.33	0.66	0.51	1.83333
			L237_5	0.34	0.79	0.85	0.882353
			L237_6	0.28	0.91	0.68	1.575
			L237_7	0.043	0.46	0.32	1.50542
			L237_8	0.32	1.12	1.08	1.09211
			L237_9	0.31	1.11	0.85	1.48148
			L237_10	0.68	1.62	1.36	1.38235
			L237_11	0.85	1.53	1.165	2.15873
L205	Europe	Resp-recombinant line	L205_1	0.2	0.69	0.77	0.859649
			L205_2	0.23	0.57	0.71	0.708333
			L205_3	0.49	0.66	0.67	0.944444
			L205_4	0.165	0.76	1.04	0.617143
			L205_5	0.1	1.96	2.16	1.10753
			L205_6	0.26	1.96	1.84	0.929412
			L205_7	0.22	1.62	1.78	1.11429
			L205_8	0.2	0.94	1.08	1.18919
			L205_9	0	1.6	1.2	0.75
			L205_10	0.12	1.66	1.94	1.18182
			L205_11	0	1.12	0.98	0.875
			L205_12	0.18	2.16	1.82	0.828283
			L205_13	0.08	2.02	2.02	1
			L205_14	0	2.08	1.56	0.75
			L205_15	0.06	2.52	2.68	1.06504
			L205_16	0.16	1.8	1.47	0.79878
			L205_17	0.5	1.82	1.94	1.09091
			L205_18	0.14	1.64	1.32	0.786667
			L205_19	0.22	1.16	0.86	0.680851
L220	Europe	Resp-recombinant line	L220_1	0.0815	0.5	0.47	1.07722
			L220_2	0.47	1.13	0.92	1.46667
			L220_3	0.5	1.82	1.6	1.2
			L220_4	0.3	1.01	0.8	1.42
			L220_5	0.2	0.76	0.66	1.21739
			L220_6	0.33	0.61	0.49	1.75
			L220_7	0.5	1.75	1.4	1.38889
			L220_8	0.33	0.96	0.86	1.18868
			L220_9	0.23	0.92	0.9	1.02985
			L220_10	0.0415	0.21	0.16	1.42194
*All data were measured at Swedish University of Agricultural Sciences in Sweden.

## Sheet: Supplementary Figure 2c
Line	Origin	Genetic background	Lure	Number of males showing:
				HP alone	HP & WF	WF alone	Resting	Total
Z-strain	Europe	pure strain	Z-strain lure	0	22	21	1	44
			E-strain lure	0	2	7	35	44
Z-strain	America	pure strain	Z-strain lure	0	7	11	0	18
			E-strain lure	0	0	0	18	18
E-strain	Europe	pure strain	Z-strain lure	0	0	4	36	40
			E-strain lure	0	24	16	0	40
E-strain	America	pure strain	Z-strain lure	0	0	0	10	10
			E-strain lure	0	7	3	0	10
L165	Europe	Resp-recombinant line	Z-strain lure	3	37	30	8	78
			E-strain lure	0	11	27	40	78
L185	Europe	Resp-recombinant line	Z-strain lure	0	13	28	2	43
			E-strain lure	0	4	18	21	43
L173	Europe	Resp-recombinant line	Z-strain lure	2	9	20	26	57
			E-strain lure	1	26	21	9	57
L195	Europe	Resp-recombinant line	Z-strain lure	0	4	26	23	53
			E-strain lure	0	18	30	5	53
L215	Europe	Resp-recombinant line	Z-strain lure	3	8	12	13	36
			E-strain lure	0	30	6	0	36
L237	Europe	Resp-recombinant line	Z-strain lure	0	9	3	1	13
			E-strain lure	0	1	5	7	13
L205	Europe	Resp-recombinant line	Z-strain lure	0	2	6	23	31
			E-strain lure	0	13	15	3	31

## Sheet: Supplementary Figure 3
rpl8	rpl8	rpl8	rpl8	bab	bab	bab	bab	bab	bab	bab	bab	bab	ago	ago	ago	ago	ago	ago	ago	ago	ago	rpl8	rpl8	rpl8	rpl8	LIM	LIM	LIM	LIM	LIM	LIM	LIM	LIM	LIM	BAP18	BAP18	BAP18	BAP18	BAP18	BAP18	BAP18	BAP18	BAP18	BgiA	BgiA	BgiA	BgiA	BgiA	BgiA
Efficiency	Name	Cq	Cq mean	Efficiency	Name	Cq	Cq mean	Name	Delta CT	Name	mean x3 replicates	STDEVA	Efficiency	Name	Cq	Cq mean	Name	Delta CT	Name	mean x3 replicates	STDEVA	Efficiency	Name	Cq	Cq mean	Efficiency	Name	Cq	Cq mean	Name	Delta CT	Name	mean x3 replicates	STDEVA	Efficiency	Name	Cq	Cq mean	Name	Delta CT	Name	mean x3 replicates	STDEVA	Efficiency	Name	Cq	Cq mean	Delta CT	mean x3 replicates
1.397	Z m p 2d ant1	20.74	20.84	1.108	Z m p 2d ant1	28.06	28.14	Z m p 2d ant1	0.0625568	Z m p 2d ant	0.055597	0.00712341	1.171	Z m p 2d ant1	29.6	29.55	Z m p 2d ant1	0.0091712	Z m p 2d ant	0.0106888	0.00173517	1.325	Z m p 2d ant1	20.67	20.58	0.906	Z m p 2d ant1	30.28	30.7	Z m p 2d ant1	0.204208	Z m p 2d ant	0.080047	0.107693	1.266	Z m p 2d ant1	26.37	26.89	Z m p 2d ant1	0.0228835	Z m p 2d ant	0.0115587	0.00983749		Z m p 2d ant1	N/A	0	no expression, no analysis
-2.634	Z m p 2d ant1	20.94		-3.087	Z m p 2d ant1	28.21							-2.97	Z m p 2d ant1	29.49							-2.73	Z m p 2d ant1	20.49		-3.569	Z m p 2d ant1	31.13							-2.815	Z m p 2d ant1	27.42								Z m p 2d ant1	N/A	0
2.3969	Z m p 2d ant2	20.41	20.43	2.10833	Z m p 2d ant2	27.71	27.81	Z m p 2d ant2	0.0559137				2.1712	Z m p 2d ant2	28.76	28.68	Z m p 2d ant2	0.0125805				2.32434	Z m p 2d ant2	20.16	19.25	1.9063	Z m p 2d ant2	34.48	34.54	Z m p 2d ant2	0.0119807				2.2659	Z m p 2d ant2	29.38	28.28	Z m p 2d ant2	0.00512959					Z m p 2d ant2	N/A	0
	Z m p 2d ant2	20.45			Z m p 2d ant2	27.91								Z m p 2d ant2	28.6								Z m p 2d ant2	18.34			Z m p 2d ant2	34.6								Z m p 2d ant2	27.19								Z m p 2d ant2	N/A	0
	Z m p 2d ant3	19.92	19.99		Z m p 2d ant3	27.47	27.49	Z m p 2d ant3	0.0483206					Z m p 2d ant3	28.45	28.44	Z m p 2d ant3	0.0103148					Z m p 2d ant3	19.88	19.23		Z m p 2d ant3	34.18	32.87	Z m p 2d ant3	0.0239527					Z m p 2d ant3	26.89	27.49	Z m p 2d ant3	0.0066631					Z m p 2d ant3	N/A	0
	Z m p 2d ant3	20.07			Z m p 2d ant3	27.51								Z m p 2d ant3	28.43								Z m p 2d ant3	18.57			Z m p 2d ant3	31.56								Z m p 2d ant3	28.08								Z m p 2d ant3	N/A	0
	Z m a 2d ant1	20.47	20.54		Z m a 2d ant1	26.55	26.67	Z m a 2d ant1	0.144069	Z m a 2d ant	0.130048	0.0121948		Z m a 2d ant1	28.28	28.45	Z m a 2d ant1	0.0165539	Z m a 2d ant	0.0162263	0.000334724		Z m a 2d ant1	20.58	19.79		Z m a 2d ant1	32.06	30.48	Z m a 2d ant1	0.181058	Z m a 2d ant	0.509598	0.34931		Z m a 2d ant1	26.46	26.73	Z m a 2d ant1	0.0200663	Z m a 2d ant	0.0131966	0.00598503		Z m a 2d ant1	N/A	0
	Z m a 2d ant1	20.61			Z m a 2d ant1	26.79								Z m a 2d ant1	28.62								Z m a 2d ant1	19			Z m a 2d ant1	28.89								Z m a 2d ant1	27								Z m a 2d ant1	34.49	34.49
	Z m a 2d ant2	20.82	20.66		Z m a 2d ant2	27.15	27.01	Z m a 2d ant2	0.124162					Z m a 2d ant2	28.74	28.61	Z m a 2d ant2	0.01624					Z m a 2d ant2	21.2	21.22		Z m a 2d ant2	30.76	29.16	Z m a 2d ant2	0.471225					Z m a 2d ant2	27.54	27.66	Z m a 2d ant2	0.0104148					Z m a 2d ant2	N/A	0
	Z m a 2d ant2	20.51			Z m a 2d ant2	26.87								Z m a 2d ant2	28.49								Z m a 2d ant2	21.24			Z m a 2d ant2	27.56								Z m a 2d ant2	27.77								Z m a 2d ant2	35.34	35.34
	Z m a 2d ant3	20.55	20.75		Z m a 2d ant3	26.9	27.14	Z m a 2d ant3	0.121912					Z m a 2d ant3	28.6	28.74	Z m a 2d ant3	0.0158849					Z m a 2d ant3	19.05	19.86		Z m a 2d ant3	27.97	28.32	Z m a 2d ant3	0.87651					Z m a 2d ant3	27.76	27.92	Z m a 2d ant3	0.00910873					Z m a 2d ant3	N/A	0
	Z m a 2d ant3	20.95			Z m a 2d ant3	27.39								Z m a 2d ant3	28.87								Z m a 2d ant3	20.68			Z m a 2d ant3	28.67								Z m a 2d ant3	28.07								Z m a 2d ant3	N/A	0
	Z m p 4d ant1	21.04	20.94		Z m p 4d ant1	27.16	27.15	Z m p 4d ant1	0.14287	Z m p 4d ant	0.105828	0.0322624		Z m p 4d ant1	29.29	29.28	Z m p 4d ant1	0.0123396	Z m p 4d ant	0.0118107	0.000598581		Z m p 4d ant1	20.45	19.85		Z m p 4d ant1	30.96	30.9	Z m p 4d ant1	0.195884	Z m p 4d ant	0.0909306	0.0910511		Z m p 4d ant1	27.83	27.73	Z m p 4d ant1	0.0125628	Z m p 4d ant	0.0108771	0.00405532		Z m p 4d ant1	N/A	0
	Z m p 4d ant1	20.84			Z m p 4d ant1	27.14								Z m p 4d ant1	29.28								Z m p 4d ant1	19.25			Z m p 4d ant1	30.85								Z m p 4d ant1	27.63								Z m p 4d ant1	N/A	0
	Z m p 4d ant2	20.63	20.6		Z m p 4d ant2	27.4	27.36	Z m p 4d ant2	0.0907468					Z m p 4d ant2	29.07	28.94	Z m p 4d ant2	0.0119316					Z m p 4d ant2	22.14	20.78		Z m p 4d ant2	33.32	32.76	Z m p 4d ant2	0.0438292					Z m p 4d ant2	28.76	28.22	Z m p 4d ant2	0.00625084					Z m p 4d ant2	N/A	0
	Z m p 4d ant2	20.56			Z m p 4d ant2	27.33								Z m p 4d ant2	28.82								Z m p 4d ant2	19.42			Z m p 4d ant2	32.19								Z m p 4d ant2	27.68								Z m p 4d ant2	N/A	0
	Z m p 4d ant3	20.12	20.16		Z m p 4d ant3	26.89	26.95	Z m p 4d ant3	0.0838687					Z m p 4d ant3	28.47	28.53	Z m p 4d ant3	0.0111609					Z m p 4d ant3	21.96	20.53		Z m p 4d ant3	34.81	32.6	Z m p 4d ant3	0.0330786					Z m p 4d ant3	26.44	26.78	Z m p 4d ant3	0.0138177					Z m p 4d ant3	N/A	0
	Z m p 4d ant3	20.21			Z m p 4d ant3	27.02								Z m p 4d ant3	28.59								Z m p 4d ant3	19.09			Z m p 4d ant3	30.39								Z m p 4d ant3	27.12								Z m p 4d ant3	N/A	0
	Z m a 7d ant1	20.42	20.35		Z m a 7d ant1	27.06	27.16	Z m a 7d ant1	0.0846655	Z m a 7d ant	0.0965833	0.0304503		Z m a 7d ant1	28.43	28.39	Z m a 7d ant1	0.0146882	Z m a 7d ant	0.0135585	0.00468033		Z m a 7d ant1	21.62	22.28		Z m a 7d ant1	28.51	27.91	Z m a 7d ant1	0.80496	Z m a 7d ant	0.439716	0.325617		Z m a 7d ant1	26.24	26.23	Z m a 7d ant1	0.0255831	Z m a 7d ant	0.0133087	0.010689		Z m a 7d ant1	N/A	0
	Z m a 7d ant1	20.28			Z m a 7d ant1	27.25								Z m a 7d ant1	28.36								Z m a 7d ant1	22.95			Z m a 7d ant1	27.31								Z m a 7d ant1	26.22								Z m a 7d ant1	34.48	34.48
	Z m a 7d ant2	19.53	19.58		Z m a 7d ant2	26.38	26.44	Z m a 7d ant2	0.0738944					Z m a 7d ant2	28.26	28.24	Z m a 7d ant2	0.00841673					Z m a 7d ant2	21.36	21.7		Z m a 7d ant2	29.4	29.19	Z m a 7d ant2	0.179804					Z m a 7d ant2	27.09	27.17	Z m a 7d ant2	0.00604917					Z m a 7d ant2	N/A	0
	Z m a 7d ant2	19.62			Z m a 7d ant2	26.51								Z m a 7d ant2	28.23								Z m a 7d ant2	22.04			Z m a 7d ant2	28.98								Z m a 7d ant2	27.24								Z m a 7d ant2	N/A	0
	Z m a 7d ant3	19.8	19.81		Z m a 7d ant3	25.88	25.94	Z m a 7d ant3	0.13119					Z m a 7d ant3	27.62	27.55	Z m a 7d ant3	0.0175706					Z m a 7d ant3	20.9	21.29		Z m a 7d ant3	26.94	28.54	Z m a 7d ant3	0.334382					Z m a 7d ant3	26.8	27.03	Z m a 7d ant3	0.00829372					Z m a 7d ant3	N/A	0
	Z m a 7d ant3	19.83			Z m a 7d ant3	26								Z m a 7d ant3	27.47								Z m a 7d ant3	21.69			Z m a 7d ant3	30.13								Z m a 7d ant3	27.26								Z m a 7d ant3	N/A	0
	Z f p 2d ant1	20.39	20.34		Z f p 2d ant1	28.19	28.27	Z f p 2d ant1	0.0366722	Z f p 2d ant	0.0368582	0.0032582		Z f p 2d ant1	28.87	28.9	Z f p 2d ant1	0.00980519	Z f p 2d ant	0.00943662	0.000989691		Z f p 2d ant1	20.15	20.13		Z f p 2d ant1	37.54	37.54	Z f p 2d ant1	0.00159861	Z f p 2d ant	0.00163354	0.000446236		Z f p 2d ant1	27.37	27.43	Z f p 2d ant1	0.00950317	Z f p 2d ant	0.0106881	0.00739591		Z f p 2d ant1	N/A	0
	Z f p 2d ant1	20.29			Z f p 2d ant1	28.36								Z f p 2d ant1	28.94								Z f p 2d ant1	20.1			Z f p 2d ant1	N/A								Z f p 2d ant1	27.49								Z f p 2d ant1	N/A	0
	Z f p 2d ant2	20.55	20.65		Z f p 2d ant2	28.55	28.51	Z f p 2d ant2	0.0402053					Z f p 2d ant2	29.21	29.2	Z f p 2d ant2	0.0101891					Z f p 2d ant2	21.23	21.37		Z f p 2d ant2	N/A	37.54	Z f p 2d ant2	0.00209621					Z f p 2d ant2	26.47	26.94	Z f p 2d ant2	0.0186049					Z f p 2d ant2	N/A	0
	Z f p 2d ant2	20.74			Z f p 2d ant2	28.46								Z f p 2d ant2	29.2								Z f p 2d ant2	21.52			Z f p 2d ant2	N/A								Z f p 2d ant2	27.42								Z f p 2d ant2	39.93	39.93
	Z f p 2d ant3	20.33	20.32		Z f p 2d ant3	28.35	28.36	Z f p 2d ant3	0.0336969					Z f p 2d ant3	29.15	29.09	Z f p 2d ant3	0.00831553					Z f p 2d ant3	19.29	19.15		Z f p 2d ant3	N/A	37.95	Z f p 2d ant3	0.00120579					Z f p 2d ant3	27.79	28.48	Z f p 2d ant3	0.00395616					Z f p 2d ant3	N/A	0
	Z f p 2d ant3	20.31			Z f p 2d ant3	28.37								Z f p 2d ant3	29.02								Z f p 2d ant3	19.02			Z f p 2d ant3	37.95								Z f p 2d ant3	29.17								Z f p 2d ant3	N/A	0
	Z f a 2d ant1	22.2	22.25		Z f a 2d ant1	31.03	31.39	Z f a 2d ant1	0.0190012	Z f a 2d ant	0.0283022	0.00995993		Z f a 2d ant1	31.67	31.64	Z f a 2d ant1	0.00622343	Z f a 2d ant	0.00743783	0.00182269		Z f a 2d ant1	23.18	23.77		Z f a 2d ant1	36.02	36.69	Z f a 2d ant1	0.0146905	Z f a 2d ant	0.00691391	0.0067866		Z f a 2d ant1	28.72	29.18	Z f a 2d ant1	0.0120596	Z f a 2d ant	0.00875424	0.00380965		Z f a 2d ant1	N/A	0
	Z f a 2d ant1	22.31			Z f a 2d ant1	31.75								Z f a 2d ant1	31.61								Z f a 2d ant1	24.37			Z f a 2d ant1	37.35								Z f a 2d ant1	29.63								Z f a 2d ant1	N/A	0
	Z f a 2d ant2	20.72	20.84		Z f a 2d ant2	28.86	28.78	Z f a 2d ant2	0.0388109					Z f a 2d ant2	29.51	29.5	Z f a 2d ant2	0.00953369					Z f a 2d ant2	22.14	22.53		Z f a 2d ant2	N/A	36.85	Z f a 2d ant2	0.00386278					Z f a 2d ant2	27.51	27.95	Z f a 2d ant2	0.00961544					Z f a 2d ant2	N/A	0
	Z f a 2d ant2	20.96			Z f a 2d ant2	28.7								Z f a 2d ant2	29.49								Z f a 2d ant2	22.93			Z f a 2d ant2	36.85								Z f a 2d ant2	28.39								Z f a 2d ant2	N/A	0
	Z f a 2d ant3	20.17	20.19		Z f a 2d ant3	28.29	28.5	Z f a 2d ant3	0.0270947					Z f a 2d ant3	29.21	29.25	Z f a 2d ant3	0.00655637					Z f a 2d ant3	22.11	21.13		Z f a 2d ant3	N/A	36.85	Z f a 2d ant3	0.0021884					Z f a 2d ant3	28.04	28.16	Z f a 2d ant3	0.00458771					Z f a 2d ant3	N/A	0
	Z f a 2d ant3	20.22			Z f a 2d ant3	28.71								Z f a 2d ant3	29.29								Z f a 2d ant3	20.15			Z f a 2d ant3	N/A								Z f a 2d ant3	28.28								Z f a 2d ant3	N/A	0
	Z f p 4d ant1	21.02	20.87		Z f p 4d ant1	27.71	27.92	Z f p 4d ant1	0.0756712	Z f p 4d ant	0.0676136	0.00700746		Z f p 4d ant1	29.17	29.22	Z f p 4d ant1	0.0121598	Z f p 4d ant	0.0112528	0.00195595		Z f p 4d ant1	20.78	20.79		Z f p 4d ant1	N/A	37.07	Z f p 4d ant1	0.00344071	Z f p 4d ant	0.00472116	0.00232096		Z f p 4d ant1	27.56	27.72	Z f p 4d ant1	0.0119142	Z f p 4d ant	0.0139808	0.00567169		Z f p 4d ant1	N/A	0
	Z f p 4d ant1	20.72			Z f p 4d ant1	28.13								Z f p 4d ant1	29.27								Z f p 4d ant1	20.79			Z f p 4d ant1	37.07								Z f p 4d ant1	27.89								Z f p 4d ant1	N/A	0
	Z f p 4d ant2	20.8	20.83		Z f p 4d ant2	28.1	28.12	Z f p 4d ant2	0.0629444					Z f p 4d ant2	29.13	29.13	Z f p 4d ant2	0.0125905					Z f p 4d ant2	18.81	18.97		Z f p 4d ant2	N/A	37.07	Z f p 4d ant2	0.00332247					Z f p 4d ant2	26.98	27.02	Z f p 4d ant2	0.020396					Z f p 4d ant2	N/A	0
	Z f p 4d ant2	20.87			Z f p 4d ant2	28.13								Z f p 4d ant2	29.13								Z f p 4d ant2	19.12			Z f p 4d ant2	N/A								Z f p 4d ant2	27.05								Z f p 4d ant2	N/A	0
	Z f p 4d ant3	20.69	20.58		Z f p 4d ant3	27.84	27.8	Z f p 4d ant3	0.0642251					Z f p 4d ant3	29.22	29.28	Z f p 4d ant3	0.00900795					Z f p 4d ant3	20.39	20.4		Z f p 4d ant3	34.17	35.49	Z f p 4d ant3	0.00740031					Z f p 4d ant3	27.31	27.67	Z f p 4d ant3	0.00963223					Z f p 4d ant3	N/A	0
	Z f p 4d ant3	20.48			Z f p 4d ant3	27.76								Z f p 4d ant3	29.34								Z f p 4d ant3	20.42			Z f p 4d ant3	36.81								Z f p 4d ant3	28.03								Z f p 4d ant3	N/A	0
	Z f a 7d ant1	20.06	20.03		Z f a 7d ant1	28.15	28.04	Z f a 7d ant1	0.033201	Z f a 7d ant	0.0384747	0.00644723		Z f a 7d ant1	28.8	28.73	Z f a 7d ant1	0.00853107	Z f a 7d ant	0.00942871	0.000879626		Z f a 7d ant1	19.56	19.32		Z f a 7d ant1	N/A	36.61	Z f a 7d ant1	0.00222141	Z f a 7d ant	0.00221808	0.000993059		Z f a 7d ant1	26.29	26.51	Z f a 7d ant1	0.0153814	Z f a 7d ant	0.00996699	0.00595115		Z f a 7d ant1	N/A	0
	Z f a 7d ant1	20.01			Z f a 7d ant1	27.92								Z f a 7d ant1	28.66								Z f a 7d ant1	19.08			Z f a 7d ant1	36.61								Z f a 7d ant1	26.73								Z f a 7d ant1	N/A	0
	Z f a 7d ant2	19.18	19.2		Z f a 7d ant2	26.62	26.64	Z f a 7d ant2	0.0456621					Z f a 7d ant2	27.76	27.66	Z f a 7d ant2	0.00946591					Z f a 7d ant2	21.93	21.64		Z f a 7d ant2	36	36.41	Z f a 7d ant2	0.00122337					Z f a 7d ant2	27.44	27.4	Z f a 7d ant2	0.00359521					Z f a 7d ant2	N/A	0
	Z f a 7d ant2	19.22			Z f a 7d ant2	26.66								Z f a 7d ant2	27.56								Z f a 7d ant2	21.36			Z f a 7d ant2	36.82								Z f a 7d ant2	27.36								Z f a 7d ant2	N/A	0
	Z f a 7d ant3	20.14	20.2		Z f a 7d ant3	28.13	28.11	Z f a 7d ant3	0.0365609					Z f a 7d ant3	28.79	28.68	Z f a 7d ant3	0.0102891					Z f a 7d ant3	21.64	22.13		Z f a 7d ant3	36.49	36.27	Z f a 7d ant3	0.00320948					Z f a 7d ant3	27.1	27.11	Z f a 7d ant3	0.0109243					Z f a 7d ant3	N/A	0
	Z f a 7d ant3	20.27			Z f a 7d ant3	28.09								Z f a 7d ant3	28.58								Z f a 7d ant3	22.62			Z f a 7d ant3	36.05								Z f a 7d ant3	27.12								Z f a 7d ant3	N/A	0
	E m p 2d ant1	19.72	19.74		E m p 2d ant1	27.81	27.71	E m p 2d ant1	0.0329574	E m p 2d ant	0.0587425	0.0224111		E m p 2d ant1	28.05	28.08	E m p 2d ant1	0.0109587	E m p 2d ant	0.0149328	0.00351102		E m p 2d ant1	19.98	20.05		E m p 2d ant1	32.3	32.42	E m p 2d ant1	0.0257352	E m p 2d ant	0.0369051	0.0099526		E m p 2d ant1	27.34	27.25	E m p 2d ant1	0.0065166	E m p 2d ant	0.0105872	0.00497216		E m p 2d ant1	N/A	0
	E m p 2d ant1	19.76			E m p 2d ant1	27.62								E m p 2d ant1	28.12								E m p 2d ant1	20.12			E m p 2d ant1	32.54								E m p 2d ant1	27.16								E m p 2d ant1	N/A	0
	E m p 2d ant2	19.63	19.71		E m p 2d ant2	26.73	26.67	E m p 2d ant2	0.0697365					E m p 2d ant2	27.58	27.54	E m p 2d ant2	0.0162251					E m p 2d ant2	21.07	21.21		E m p 2d ant2	32.89	31.69	E m p 2d ant2	0.0401493					E m p 2d ant2	25.79	26.11	E m p 2d ant2	0.0161289					E m p 2d ant2	N/A	0
	E m p 2d ant2	19.78			E m p 2d ant2	26.62								E m p 2d ant2	27.49								E m p 2d ant2	21.36			E m p 2d ant2	30.48								E m p 2d ant2	26.43								E m p 2d ant2	N/A	0
	E m p 2d ant3	19.61	19.6		E m p 2d ant3	26.5	26.47	E m p 2d ant3	0.0735337					E m p 2d ant3	27.29	27.31	E m p 2d ant3	0.0176144					E m p 2d ant3	21.39	19.82		E m p 2d ant3	31.88	31.37	E m p 2d ant3	0.0448309					E m p 2d ant3	27.41	26.69	E m p 2d ant3	0.009116					E m p 2d ant3	35.41	35.41
	E m p 2d ant3	19.59			E m p 2d ant3	26.44								E m p 2d ant3	27.33								E m p 2d ant3	18.25			E m p 2d ant3	30.86								E m p 2d ant3	25.97								E m p 2d ant3	N/A	0
	E m a 2d ant1	20.1	20.13		E m a 2d ant1	26.14	26.19	E m a 2d ant1	0.144014	E m a 2d ant	0.157154	0.0132795		E m a 2d ant1	26.16	26.12	E m a 2d ant1	0.0704298	E m a 2d ant	0.0747965	0.0141535		E m a 2d ant1	21.4	21.41		E m a 2d ant1	27.83	28.14	E m a 2d ant1	0.572542	E m a 2d ant	0.433122	0.211915		E m a 2d ant1	27.2	27.31	E m a 2d ant1	0.0087251	E m a 2d ant	0.00855634	0.00303411		E m a 2d ant1	34.73	34.73
	E m a 2d ant1	20.15			E m a 2d ant1	26.24								E m a 2d ant1	26.08								E m a 2d ant1	21.42			E m a 2d ant1	28.44								E m a 2d ant1	27.43								E m a 2d ant1	N/A	0
	E m a 2d ant2	20.36	20.39		E m a 2d ant2	26.39	26.38	E m a 2d ant2	0.156879					E m a 2d ant2	26.42	26.55	E m a 2d ant2	0.0633409					E m a 2d ant2	24.09	22.475		E m a 2d ant2	29.12	28.59	E m a 2d ant2	0.537565					E m a 2d ant2	27.15	27.25	E m a 2d ant2	0.0115025					E m a 2d ant2	N/A	0
	E m a 2d ant2	20.42			E m a 2d ant2	26.37								E m a 2d ant2	26.68								E m a 2d ant2	20.86			E m a 2d ant2	28.06								E m a 2d ant2	27.35								E m a 2d ant2	N/A	0
	E m a 2d ant3	20.2	20.17		E m a 2d ant3	25.95	26.01	E m a 2d ant3	0.170569					E m a 2d ant3	25.82	25.84	E m a 2d ant3	0.0906188					E m a 2d ant3	21.2	20.42		E m a 2d ant3	30.58	29.91	E m a 2d ant3	0.189259					E m a 2d ant3	27.67	27.93	E m a 2d ant3	0.00544136					E m a 2d ant3	N/A	0
	E m a 2d ant3	20.15			E m a 2d ant3	26.07								E m a 2d ant3	25.87								E m a 2d ant3	19.63			E m a 2d ant3	29.25								E m a 2d ant3	28.19								E m a 2d ant3	N/A	0
	E m p 4d ant1	19.74	19.81		E m p 4d ant1	26.41	26.44	E m p 4d ant1	0.0903506	E m p 4d ant	0.0855029	0.00631366		E m p 4d ant1	27.5	27.67	E m p 4d ant1	0.0160097	E m p 4d ant	0.013906	0.00234178		E m p 4d ant1	20.05	20.12		E m p 4d ant1	31	31.15	E m p 4d ant1	0.0620792	E m p 4d ant	0.0473015	0.0164683		E m p 4d ant1	27.07	27.04	E m p 4d ant1	0.00822616	E m p 4d ant	0.00973879	0.00381241		E m p 4d ant1	N/A	0
	E m p 4d ant1	19.88			E m p 4d ant1	26.47								E m p 4d ant1	27.83								E m p 4d ant1	20.19			E m p 4d ant1	31.31								E m p 4d ant1	27.02								E m p 4d ant1	N/A	0
	E m p 4d ant2	19.29	19.34		E m p 4d ant2	26.1	26.08	E m p 4d ant2	0.0783634					E m p 4d ant2	27.53	27.58	E m p 4d ant2	0.0113828					E m p 4d ant2	20.44	20.43		E m p 4d ant2	31.66	30.84	E m p 4d ant2	0.050277					E m p 4d ant2	27.07	26.75	E m p 4d ant2	0.00691482					E m p 4d ant2	N/A	0
	E m p 4d ant2	19.39			E m p 4d ant2	26.06								E m p 4d ant2	27.64								E m p 4d ant2	20.42			E m p 4d ant2	30.02								E m p 4d ant2	26.43								E m p 4d ant2	N/A	0
	E m p 4d ant3	19.39	19.47		E m p 4d ant3	26.09	26.08	E m p 4d ant3	0.0877946					E m p 4d ant3	27.42	27.43	E m p 4d ant3	0.0143255					E m p 4d ant3	20.17	20.54		E m p 4d ant3	30.33	31.84	E m p 4d ant3	0.0295483					E m p 4d ant3	25.94	26.02	E m p 4d ant3	0.0140754					E m p 4d ant3	N/A	0
	E m p 4d ant3	19.55			E m p 4d ant3	26.07								E m p 4d ant3	27.45								E m p 4d ant3	20.91			E m p 4d ant3	33.35								E m p 4d ant3	26.1								E m p 4d ant3	N/A	0
	E m a 7d ant1	19.8	19.9		E m a 7d ant1	25.87	25.92	E m a 7d ant1	0.144061	E m a 7d ant	0.13801	0.0102632		E m a 7d ant1	26.24	26.23	E m a 7d ant1	0.0528932	E m a 7d ant	0.0545101	0.00243339		E m a 7d ant1	24.51	24.13		E m a 7d ant1	31.27	30.4	E m a 7d ant1	0.108958	E m a 7d ant	0.38062	0.332156		E m a 7d ant1	31.69	31.56	E m a 7d ant1	0.000220639	E m a 7d ant	0.00759398	0.0106616		E m a 7d ant1	N/A	0
	E m a 7d ant1	20.01			E m a 7d ant1	25.96								E m a 7d ant1	26.21								E m a 7d ant1	23.75			E m a 7d ant1	29.54								E m a 7d ant1	31.42								E m a 7d ant1	N/A	0
	E m a 7d ant2	20.64	20.61		E m a 7d ant2	26.81	26.93	E m a 7d ant2	0.12616					E m a 7d ant2	26.98	27.02	E m a 7d ant2	0.0533284					E m a 7d ant2	23.1	21.32		E m a 7d ant2	29.37	28.37	E m a 7d ant2	0.750924					E m a 7d ant2	26.61	26.82	E m a 7d ant2	0.0198185					E m a 7d ant2	37.19	36.33
	E m a 7d ant2	20.57			E m a 7d ant2	27.04								E m a 7d ant2	27.06								E m a 7d ant2	19.54			E m a 7d ant2	27.36								E m a 7d ant2	27.04								E m a 7d ant2	35.47	36.33
	E m a 7d ant3	19.71	19.77		E m a 7d ant3	25.73	25.77	E m a 7d ant3	0.143808					E m a 7d ant3	26.02	25.98	E m a 7d ant3	0.0573086					E m a 7d ant3	21.03	22.21		E m a 7d ant3	27.4	28.75	E m a 7d ant3	0.281979					E m a 7d ant3	28.48	28.34	E m a 7d ant3	0.00274283					E m a 7d ant3	N/A	0
	E m a 7d ant3	19.82			E m a 7d ant3	25.81								E m a 7d ant3	25.93								E m a 7d ant3	23.38			E m a 7d ant3	30.1								E m a 7d ant3	28.2								E m a 7d ant3	N/A	0
	E f p 2d ant1	19.71	19.88		E f p 2d ant1	27.67	27.84	E f p 2d ant1	0.0338058	E f p 2d ant	0.0471443	0.0148626		E f p 2d ant1	28.01	28.05	E f p 2d ant1	0.0126769	E f p 2d ant	0.0149764	0.0020412		E f p 2d ant1	20.19	20.33		E f p 2d ant1	33.62	33.62	E f p 2d ant1	0.0134107	E f p 2d ant	0.0154895	0.00666578		E f p 2d ant1	27.17	27.42	E f p 2d ant1	0.00640887	E f p 2d ant	0.0112798	0.00748746		E f p 2d ant1	N/A	0
	E f p 2d ant1	20.05			E f p 2d ant1	28.02								E f p 2d ant1	28.08								E f p 2d ant1	20.46			E f p 2d ant1	33.63								E f p 2d ant1	27.66								E f p 2d ant1	N/A	0
	E f p 2d ant2	19.68	19.69		E f p 2d ant2	27.24	27.25	E f p 2d ant2	0.0444613					E f p 2d ant2	27.41	27.49	E f p 2d ant2	0.0165741					E f p 2d ant2	20.19	20.24		E f p 2d ant2	33.06	32.53	E f p 2d ant2	0.0229469					E f p 2d ant2	27.03	27.02	E f p 2d ant2	0.00752911					E f p 2d ant2	N/A	0
	E f p 2d ant2	19.71			E f p 2d ant2	27.27								E f p 2d ant2	27.57								E f p 2d ant2	20.3			E f p 2d ant2	31.99								E f p 2d ant2	27.02								E f p 2d ant2	N/A	0
	E f p 2d ant3	19.44	19.52		E f p 2d ant3	26.53	26.58	E f p 2d ant3	0.0631656					E f p 2d ant3	27.44	27.37	E f p 2d ant3	0.0156781					E f p 2d ant3	20.11	20.63		E f p 2d ant3	33.72	33.57	E f p 2d ant3	0.0101108					E f p 2d ant3	25.43	25.65	E f p 2d ant3	0.0199013					E f p 2d ant3	N/A	0
	E f p 2d ant3	19.61			E f p 2d ant3	26.62								E f p 2d ant3	27.29								E f p 2d ant3	21.16			E f p 2d ant3	33.43								E f p 2d ant3	25.88								E f p 2d ant3	N/A	0
	E f a 2d ant1	20.05	20.1		E f a 2d ant1	27.8	27.83	E f a 2d ant1	0.0412814	E f a 2d ant	0.0492714	0.0327916		E f a 2d ant1	25.87	25.96	E f a 2d ant1	0.0776674	E f a 2d ant	0.0739111	0.0292052		E f a 2d ant1	23.26	23.53		E f a 2d ant1	35.46	35.11	E f a 2d ant1	0.0062157	E f a 2d ant	0.0519802	0.0623626		E f a 2d ant1	27.48	27.64	E f a 2d ant1	0.00648861	E f a 2d ant	0.00844036	0.0039553		E f a 2d ant1	N/A	0
	E f a 2d ant1	20.16			E f a 2d ant1	27.86								E f a 2d ant1	26.05								E f a 2d ant1	23.8			E f a 2d ant1	34.75								E f a 2d ant1	27.79								E f a 2d ant1	N/A	0
	E f a 2d ant2	22.11	22.12		E f a 2d ant2	31.01	31.09	E f a 2d ant2	0.0212133					E f a 2d ant2	28.94	29	E f a 2d ant2	0.0430095					E f a 2d ant2	23.41	23.32		E f a 2d ant2	33.64	33.22	E f a 2d ant2	0.123011					E f a 2d ant2	28.38	28.95	E f a 2d ant2	0.0129922					E f a 2d ant2	N/A	0
	E f a 2d ant2	22.13			E f a 2d ant2	31.17								E f a 2d ant2	29.05								E f a 2d ant2	23.23			E f a 2d ant2	32.8								E f a 2d ant2	29.52								E f a 2d ant2	N/A	0
	E f a 2d ant3	20.2	20.41		E f a 2d ant3	26.89	27.22	E f a 2d ant3	0.0853196					E f a 2d ant3	25.87	25.97	E f a 2d ant3	0.101056					E f a 2d ant3	20.73	20.89		E f a 2d ant3	33.37	33.27	E f a 2d ant3	0.0267136					E f a 2d ant3	27.93	28.1	E f a 2d ant3	0.00584027					E f a 2d ant3	N/A	0
	E f a 2d ant3	20.62			E f a 2d ant3	27.56								E f a 2d ant3	26.07								E f a 2d ant3	21.05			E f a 2d ant3	33.17								E f a 2d ant3	28.26								E f a 2d ant3	N/A	0
	E f p 4d ant1	20.3	20.15		E f p 4d ant1	27.24	27.02	E f p 4d ant1	0.0789092	E f p 4d ant	0.0735933	0.00474494		E f p 4d ant1	28.21	28	E f p 4d ant1	0.016686	E f p 4d ant	0.0147139	0.00172288		E f p 4d ant1	20.41	20.37		E f p 4d ant1	31.92	32.17	E f p 4d ant1	0.0432746	E f p 4d ant	0.0361632	0.00616522		E f p 4d ant1	27.63	27.55	E f p 4d ant1	0.00729635	E f p 4d ant	0.00668598	0.000704229		E f p 4d ant1	N/A	0
	E f p 4d ant1	20.01			E f p 4d ant1	26.79								E f p 4d ant1	27.79								E f p 4d ant1	20.32			E f p 4d ant1	32.43								E f p 4d ant1	27.47								E f p 4d ant1	N/A	0
	E f p 4d ant2	19.85	19.89		E f p 4d ant2	26.76	26.88	E f p 4d ant2	0.0697862					E f p 4d ant2	27.8	27.98	E f p 4d ant2	0.0135014					E f p 4d ant2	20.08	20.11		E f p 4d ant2	32.24	32.27	E f p 4d ant2	0.0323225					E f p 4d ant2	27.35	27.35	E f p 4d ant2	0.00684612					E f p 4d ant2	N/A	0
	E f p 4d ant2	19.94			E f p 4d ant2	27.01								E f p 4d ant2	28.16								E f p 4d ant2	20.14			E f p 4d ant2	32.31								E f p 4d ant2	27.35								E f p 4d ant2	N/A	0
	E f p 4d ant3	19.85	19.91		E f p 4d ant3	26.95	26.86	E f p 4d ant3	0.0720845					E f p 4d ant3	27.89	27.96	E f p 4d ant3	0.0139542					E f p 4d ant3	N/A	20.37		E f p 4d ant3	N/A	32.27	E f p 4d ant3	0.0328925					E f p 4d ant3	N/A	27.55	E f p 4d ant3	0.00591548					E f p 4d ant3	N/A	0
	E f p 4d ant3	19.97			E f p 4d ant3	26.76								E f p 4d ant3	28.03								E f p 4d ant3	N/A			E f p 4d ant3	N/A								E f p 4d ant3	N/A								E f p 4d ant3	N/A	0
	E f a 7d ant1	21.64	21.63		E f a 7d ant1	29.07	29.38	E f a 7d ant1	0.0494896	E f a 7d ant	0.0567464	0.0208937		E f a 7d ant1	28.45	28.37	E f a 7d ant1	0.0456727	E f a 7d ant	0.0715093	0.0359679		E f a 7d ant1	21.98	21.7		E f a 7d ant1	31.05	31.63	E f a 7d ant1	0.223573	E f a 7d ant	0.100244	0.107014		E f a 7d ant1	25.94	26.24	E f a 7d ant1	0.0776878	E f a 7d ant	0.0320815	0.0395789		E f a 7d ant1	34.02	34.04
	E f a 7d ant1	21.62			E f a 7d ant1	29.69								E f a 7d ant1	28.3								E f a 7d ant1	21.42			E f a 7d ant1	32.2								E f a 7d ant1	26.54								E f a 7d ant1	34.06	34.04
	E f a 7d ant2	20.24	20.29		E f a 7d ant2	28.07	28.08	E f a 7d ant2	0.0404486					E f a 7d ant2	26.58	26.59	E f a 7d ant2	0.0562667					E f a 7d ant2	21.03	21.18		E f a 7d ant2	31.71	32.29	E f a 7d ant2	0.0452648					E f a 7d ant2	27.96	27.8	E f a 7d ant2	0.0067212					E f a 7d ant2	N/A	0
	E f a 7d ant2	20.35			E f a 7d ant2	28.08								E f a 7d ant2	26.59								E f a 7d ant2	21.33			E f a 7d ant2	32.86								E f a 7d ant2	27.64								E f a 7d ant2	N/A	0
	E f a 7d ant3	20.22	20.17		E f a 7d ant3	27.05	27.02	E f a 7d ant3	0.0803009					E f a 7d ant3	25.63	25.56	E f a 7d ant3	0.112589					E f a 7d ant3	22.45	21.85		E f a 7d ant3	32.16	32.67	E f a 7d ant3	0.0318956					E f a 7d ant3	26.99	26.98	E f a 7d ant3	0.0118355					E f a 7d ant3	36.15	36.15
	E f a 7d ant3	20.12			E f a 7d ant3	26.99								E f a 7d ant3	25.49								E f a 7d ant3	21.26			E f a 7d ant3	33.17								E f a 7d ant3	26.97								E f a 7d ant3	N/A	0
	Z m l 5th ant1	19.04	19.1		Z m l 5th ant1	30.12	30.14	Z m l 5th ant1	0.00307471	Z m l 5th ant	0.00241924	0.000582056		Z m l 5th ant1	27.82	27.81	Z m l 5th ant1	0.00772134	Z m l 5th ant	0.00630948	0.00123956		Z m l 5th ant1	20.59	20.55		Z m l 5th ant1	35.66	36.92	Z m l 5th ant1	0.000806667	Z m l 5th ant	0.000624934	0.000291645		Z m l 5th ant1	28.65	27.78	Z m l 5th ant1	0.00241417	Z m l 5th ant	0.00192719	0.000492446
	Z m l 5th ant1	19.15			Z m l 5th ant1	30.16								Z m l 5th ant1	27.8								Z m l 5th ant1	20.51			Z m l 5th ant1	38.18								Z m l 5th ant1	26.91
	Z m l 5th ant2	19.18	19.09		Z m l 5th ant2	30.84	30.73	Z m l 5th ant2	0.00196283					Z m l 5th ant2	28.25	28.26	Z m l 5th ant2	0.00539984					Z m l 5th ant2	20.27	20.25		Z m l 5th ant2	37.17	38.5	Z m l 5th ant2	0.000288534					Z m l 5th ant2	28.67	28.41	Z m l 5th ant2	0.00142945
	Z m l 5th ant2	19.01			Z m l 5th ant2	30.62								Z m l 5th ant2	28.28								Z m l 5th ant2	20.23			Z m l 5th ant2	39.82								Z m l 5th ant2	28.14
	Z m l 5th ant3	19.1	19.12		Z m l 5th ant3	30.28	30.6	Z m l 5th ant3	0.00222017					Z m l 5th ant3	28.2	28.2	Z m l 5th ant3	0.00580727					Z m l 5th ant3	20.8	21.68		Z m l 5th ant3	36.29	37	Z m l 5th ant3	0.000779601					Z m l 5th ant3	28.15	28.07	Z m l 5th ant3	0.00193794
	Z m l 5th ant3	19.15			Z m l 5th ant3	30.92								Z m l 5th ant3	28.21								Z m l 5th ant3	22.57			Z m l 5th ant3	37.7								Z m l 5th ant3	27.99
	Z m a 2d br1	21.3	21.3		Z m a 2d br1	29.64	29.64	Z m a 2d br1	0.0305496	Z m a 2d br	0.0310098	0.00229721		Z m a 2d br1	29.44	29.14	Z m a 2d br1	0.0188414	Z m a 2d br	0.0181045	0.00298829		Z m a 2d br1	18.61	18.77		Z m a 2d br1	30.49	30.59	Z m a 2d br1	0.327742	Z m a 2d br	0.179497	0.130228		Z m a 2d br1	24.1	24.9	Z m a 2d br1	0.0966756	Z m a 2d br	0.173732	0.105144
	Z m a 2d br1	21.29			Z m a 2d br1	29.63								Z m a 2d br1	28.83								Z m a 2d br1	18.92			Z m a 2d br1	30.69								Z m a 2d br1	25.69
	Z m a 2d br2	20.92	20.74		Z m a 2d br2	29.16	28.86	Z m a 2d br2	0.0335022					Z m a 2d br2	28.53	28.39	Z m a 2d br2	0.0206554					Z m a 2d br2	20.18	19.83		Z m a 2d br2	31.21	31.95	Z m a 2d br2	0.083535					Z m a 2d br2	24.86	24.65	Z m a 2d br2	0.131007
	Z m a 2d br2	20.56			Z m a 2d br2	28.57								Z m a 2d br2	28.26								Z m a 2d br2	19.48			Z m a 2d br2	32.69								Z m a 2d br2	24.43
	Z m a 2d br3	20.77	20.83		Z m a 2d br3	29.17	29.16	Z m a 2d br3	0.0289775					Z m a 2d br3	28.78	28.92	Z m a 2d br3	0.0148167					Z m a 2d br3	19.16	20.11		Z m a 2d br3	32.71	31.42	Z m a 2d br3	0.127215					Z m a 2d br3	23.44	23.76	Z m a 2d br3	0.293513
	Z m a 2d br3	20.89			Z m a 2d br3	29.15								Z m a 2d br3	29.06								Z m a 2d br3	21.07			Z m a 2d br3	30.13								Z m a 2d br3	24.07
	Z f l 5th ant1	18.89	18.93		Z f l 5th ant1	29.97	29.78	Z f l 5th ant1	0.00346642	Z f l 5th ant	0.00268854	0.000731466		Z f l 5th ant1	28.02	27.88	Z f l 5th ant1	0.00630351	Z f l 5th ant	0.0062125	0.000176807		Z f l 5th ant1	20.5	20.5		Z f l 5th ant1	37.59	37.36	Z f l 5th ant1	0.000523444	Z f l 5th ant	0.00181134	0.00121685		Z f l 5th ant1	28.49	28.32	Z f l 5th ant1	0.00133782	Z f l 5th ant	0.00210288	0.00115809
	Z f l 5th ant1	18.98			Z f l 5th ant1	29.6								Z f l 5th ant1	27.73								Z f l 5th ant1	20.5			Z f l 5th ant1	37.13								Z f l 5th ant1	28.14
	Z f l 5th ant2	19.23	19.2		Z f l 5th ant2	30.36	30.49	Z f l 5th ant2	0.00258458					Z f l 5th ant2	28.11	28.18	Z f l 5th ant2	0.00632526					Z f l 5th ant2	22.26	21.64		Z f l 5th ant2	N/A	35.05	Z f l 5th ant2	0.00294182					Z f l 5th ant2	27.72	28.44	Z f l 5th ant2	0.00153559
	Z f l 5th ant2	19.17			Z f l 5th ant2	30.62								Z f l 5th ant2	28.25								Z f l 5th ant2	21.03			Z f l 5th ant2	35.05								Z f l 5th ant2	29.16
	Z f l 5th ant3	19.51	19.7		Z f l 5th ant3	31.15	31.41	Z f l 5th ant3	0.00201462					Z f l 5th ant3	28.71	28.81	Z f l 5th ant3	0.00600873					Z f l 5th ant3	21.94	20.47		Z f l 5th ant3	37.29	36.35	Z f l 5th ant3	0.00196876					Z f l 5th ant3	27.85	27.99	Z f l 5th ant3	0.00343524
	Z f l 5th ant3	19.89			Z f l 5th ant3	31.66								Z f l 5th ant3	28.9								Z f l 5th ant3	19			Z f l 5th ant3	35.42								Z f l 5th ant3	28.13
	Z m a 7d br1	21.1	21.01		Z m a 7d br1	29.53	29.59	Z m a 7d br1	0.0246096	Z m a 7d br	0.0220845	0.00221865		Z m a 7d br1	28.8	28.67	Z m a 7d br1	0.0210505	Z m a 7d br	0.0167863	0.0037135		Z m a 7d br1	18.52	18.68		Z m a 7d br1	31.27	30.7	Z m a 7d br1	0.236926	Z m a 7d br	0.129337	0.0932088		Z m a 7d br1	25.99	25.62	Z m a 7d br1	0.135204	Z m a 7d br	0.0793352	0.0547684
	Z m a 7d br1	20.93			Z m a 7d br1	29.66								Z m a 7d br1	28.54								Z m a 7d br1	18.84			Z m a 7d br1	30.13								Z m a 7d br1	25.26
	Z m a 7d br2	19.73	19.73		Z m a 7d br2	28.15	28.29	Z m a 7d br2	0.0211969					Z m a 7d br2	27.58	27.66	Z m a 7d br2	0.0150445					Z m a 7d br2	18.88	19.33		Z m a 7d br2	30.24	30.79	Z m a 7d br2	0.0730201					Z m a 7d br2	25.03	25.56	Z m a 7d br2	0.0257383
	Z m a 7d br2	19.72			Z m a 7d br2	28.44								Z m a 7d br2	27.74								Z m a 7d br2	19.78			Z m a 7d br2	31.34								Z m a 7d br2	26.1
	Z m a 7d br3	19.78	19.74		Z m a 7d br3	28.4	28.35	Z m a 7d br3	0.0204471					Z m a 7d br3	27.72	27.74	Z m a 7d br3	0.0142639					Z m a 7d br3	18.54	19.34		Z m a 7d br3	30.3	30.7	Z m a 7d br3	0.0780649					Z m a 7d br3	24.34	24.23	Z m a 7d br3	0.0770629
	Z m a 7d br3	19.7			Z m a 7d br3	28.3								Z m a 7d br3	27.75								Z m a 7d br3	20.15			Z m a 7d br3	31.1								Z m a 7d br3	24.12
	Z m l 5th he-a1	19.34	19.37		Z m l 5th he-a1	30.32	30.4	Z m l 5th he-a1	0.0032069	Z m l 5th he-a	0.00249	0.000999939		Z m l 5th he-a1	29.19	28.94	Z m l 5th he-a1	0.00407124	Z m l 5th he-a	0.00409925	0.00199653		Z m l 5th he-a1	18.81	19.71		Z m l 5th he-a1	32.99	34.57	Z m l 5th he-a1	0.00465209	Z m l 5th he-a	0.00563054	0.001749		Z m l 5th he-a1	28.19	28.57	Z m l 5th he-a1	0.00160189	Z m l 5th he-a	0.00155836	0.000235205
	Z m l 5th he-a1	19.41			Z m l 5th he-a1	30.48								Z m l 5th he-a1	28.69								Z m l 5th he-a1	20.61			Z m l 5th he-a1	36.14								Z m l 5th he-a1	28.94
	Z m l 5th he-a2	18.99	18.95		Z m l 5th he-a2	30.91	31.07	Z m l 5th he-a3	0.0013477					Z m l 5th he-a2	29.34	29.31	Z m l 5th he-a3	0.00211687					Z m l 5th he-a3	21.36	20.33		Z m l 5th he-a3	33.28	33.23	Z m l 5th he-a3	0.0076498					Z m l 5th he-a3	28.81	28	Z m l 5th he-a3	0.00176875
	Z m l 5th he-a2	18.9			Z m l 5th he-a2	31.22								Z m l 5th he-a2	29.28								Z m l 5th he-a3	19.3			Z m l 5th he-a3	33.18								Z m l 5th he-a3	27.18
	Z m l 5th he-a3	19.77	19.79		Z m l 5th he-a3	30.95	31.02	Z m l 5th he-a2	0.00291539					Z m l 5th he-a3	28.89	28.89	Z m l 5th he-a2	0.00610963					Z m l 5th he-a2	19.54	18.73		Z m l 5th he-a2	33.74	35.16	Z m l 5th he-a2	0.00458975					Z m l 5th he-a2	29.3	29.27	Z m l 5th he-a2	0.00130443
	Z m l 5th he-a3	19.81			Z m l 5th he-a3	31.08								Z m l 5th he-a3	28.9								Z m l 5th he-a2	17.91			Z m l 5th he-a2	36.59								Z m l 5th he-a2	29.23
	Z f a 2d br1	20.68	20.73		Z f a 2d br1	29.76	30.18	Z f a 2d br1	0.0124073	Z f a 2d br	0.01322	0.00236224		Z f a 2d br1	29.1	29.37	Z f a 2d br1	0.00957791	Z f a 2d br	0.0116126	0.00349264		Z f a 2d br1	19.6	19.74		Z f a 2d br1	31.46	31.62	Z f a 2d br1	0.102455	Z f a 2d br	0.0971331	0.0113551		Z f a 2d br1	26.99	27.01	Z f a 2d br1	0.0188423	Z f a 2d br	0.0606835	0.0372902
	Z f a 2d br1	20.77			Z f a 2d br1	30.6								Z f a 2d br1	29.65								Z f a 2d br1	19.88			Z f a 2d br1	31.79								Z f a 2d br1	27.03
	Z f a 2d br2	20.84	20.91		Z f a 2d br2	30.15	30.06	Z f a 2d br2	0.0158813					Z f a 2d br2	28.8	28.94	Z f a 2d br2	0.0156455					Z f a 2d br2	20.74	20.49		Z f a 2d br2	32.47	32.17	Z f a 2d br2	0.0840944					Z f a 2d br2	25.07	25.55	Z f a 2d br2	0.0727981
	Z f a 2d br2	20.98			Z f a 2d br2	29.98								Z f a 2d br2	29.08								Z f a 2d br2	20.24			Z f a 2d br2	31.86								Z f a 2d br2	26.03
	Z f a 2d br3	20.66	20.69		Z f a 2d br3	30.35	30.25	Z f a 2d br3	0.0113714					Z f a 2d br3	29.23	29.32	Z f a 2d br3	0.00961434					Z f a 2d br3	22.56	20.85		Z f a 2d br3	32.02	31.53	Z f a 2d br3	0.104849					Z f a 2d br3	25.04	25.05	Z f a 2d br3	0.0904101
	Z f a 2d br3	20.73			Z f a 2d br3	30.14								Z f a 2d br3	29.42								Z f a 2d br3	19.14			Z f a 2d br3	31.03								Z f a 2d br3	25.05
	Z f l 5th he-a1	19.54	19.47		Z f l 5th he-a1	31.78	31.59	Z f l 5th he-a1	0.00144067	Z f l 5th he-a	0.00206197	0.00119141		Z f l 5th he-a1	29.11	29.29	Z f l 5th he-a1	0.00338725	Z f l 5th he-a	0.00368695	0.000364048		Z f l 5th he-a1	19.79	19.95		Z f l 5th he-a1	34.04	34.58	Z f l 5th he-a1	0.00504442	Z f l 5th he-a	0.00428853	0.00180742		Z f l 5th he-a1	28.16	28	Z f l 5th he-a1	0.00278667	Z f l 5th he-a	0.00393053	0.00354507
	Z f l 5th he-a1	19.4			Z f l 5th he-a1	31.4								Z f l 5th he-a1	29.47								Z f l 5th he-a1	20.11			Z f l 5th he-a1	35.11								Z f l 5th he-a1	27.83
	Z f l 5th he-a2	19.51	19.5		Z f l 5th he-a2	30.43	30.46	Z f l 5th he-a2	0.00343561					Z f l 5th he-a2	28.97	29.08	Z f l 5th he-a2	0.00409207					Z f l 5th he-a2	20.54	21.25		Z f l 5th he-a2	34.42	34.46	Z f l 5th he-a2	0.0055953					Z f l 5th he-a2	29.35	29.17	Z f l 5th he-a2	0.00109861
	Z f l 5th he-a2	19.49			Z f l 5th he-a2	30.49								Z f l 5th he-a2	29.19								Z f l 5th he-a2	21.96			Z f l 5th he-a2	34.5								Z f l 5th he-a2	28.99
	Z f l 5th he-a3	19.29	19.25		Z f l 5th he-a3	31.09	31.46	Z f l 5th he-a3	0.00130964					Z f l 5th he-a3	29.18	28.97	Z f l 5th he-a3	0.00358152					Z f l 5th he-a3	22.02	19.79		Z f l 5th he-a3	35.22	35.55	Z f l 5th he-a3	0.00222589					Z f l 5th he-a3	26.48	26.49	Z f l 5th he-a3	0.00790632
	Z f l 5th he-a3	19.21			Z f l 5th he-a3	31.83								Z f l 5th he-a3	28.76								Z f l 5th he-a3	17.56			Z f l 5th he-a3	35.87								Z f l 5th he-a3	26.51
	Z f a 7d br1	20.08	20.1		Z f a 7d br1	28.8	28.71	Z f a 7d br1	0.0214135	Z f a 7d br	0.0182629	0.00348249		Z f a 7d br1	27.91	27.81	Z f a 7d br1	0.0185073	Z f a 7d br	0.0135174	0.00458696		Z f a 7d br1	18.66	19.55		Z f a 7d br1	30.24	30.65	Z f a 7d br1	0.110443	Z f a 7d br	0.0669486	0.0396812		Z f a 7d br1	25.52	24.94	Z f a 7d br1	0.0590608	Z f a 7d br	0.0403801	0.0240538
	Z f a 7d br1	20.12			Z f a 7d br1	28.61								Z f a 7d br1	27.7								Z f a 7d br1	20.44			Z f a 7d br1	31.06								Z f a 7d br1	24.37
	Z f a 7d br2	19.88	19.69		Z f a 7d br2	28.6	28.75	Z f a 7d br2	0.0145236					Z f a 7d br2	28.14	28.21	Z f a 7d br2	0.00948432					Z f a 7d br2	19.14	18.81		Z f a 7d br2	31.09	31.98	Z f a 7d br2	0.0327212					Z f a 7d br2	26.32	26.33	Z f a 7d br2	0.0132391
	Z f a 7d br2	19.51			Z f a 7d br2	28.89								Z f a 7d br2	28.28								Z f a 7d br2	18.48			Z f a 7d br2	32.88								Z f a 7d br2	26.34
	Z f a 7d br3	19.65	19.63		Z f a 7d br3	28.14	28.33	Z f a 7d br3	0.0188516					Z f a 7d br3	27.84	27.78	Z f a 7d br3	0.0125605					Z f a 7d br3	20.25	20.07		Z f a 7d br3	30.72	31.02	Z f a 7d br3	0.0576811					Z f a 7d br3	24.58	24.67	Z f a 7d br3	0.0488403
	Z f a 7d br3	19.62			Z f a 7d br3	28.52								Z f a 7d br3	27.71								Z f a 7d br3	19.89			Z f a 7d br3	31.33								Z f a 7d br3	24.77
	E m l 5th ant1	19.82	19.85		E m l 5th ant1	31.19	31.03	E m l 5th ant1	0.00304956	E m l 5th ant	0.00217606	0.000756481		E m l 5th ant1	28.82	28.95	E m l 5th ant1	0.00614599	E m l 5th ant	0.00603419	0.000296863		E m l 5th ant1	21.12	21.14		E m l 5th ant1	32.48	32.57	E m l 5th ant1	0.0257194	E m l 5th ant	0.0416399	0.0142174		E m l 5th ant1	28.31	28.21	E m l 5th ant1	0.00327154	E m l 5th ant	0.00810575	0.00423941
	E m l 5th ant1	19.88			E m l 5th ant1	30.86								E m l 5th ant1	29.08								E m l 5th ant1	21.16			E m l 5th ant1	32.66								E m l 5th ant1	28.12
	E m l 5th ant2	20.22	20.26		E m l 5th ant2	32.27	32.26	E m l 5th ant2	0.00174361					E m l 5th ant2	29.46	29.51	E m l 5th ant2	0.00569766					E m l 5th ant2	21.67	21.99		E m l 5th ant2	32.22	32.22	E m l 5th ant2	0.0461301					E m l 5th ant2	26.18	27.3	E m l 5th ant2	0.00985547
	E m l 5th ant2	20.3			E m l 5th ant2	32.24								E m l 5th ant2	29.55								E m l 5th ant2	22.31			E m l 5th ant2	32.22								E m l 5th ant2	28.43
	E m l 5th ant3	21.2	21.21		E m l 5th ant3	32.84	33.38	E m l 5th ant3	0.00173502					E m l 5th ant3	30.52	30.46	E m l 5th ant3	0.00625892					E m l 5th ant3	19.13	20.35		E m l 5th ant3	32.44	33.29	E m l 5th ant3	0.05307					E m l 5th ant3	27.23	28.16	E m l 5th ant3	0.0111902
	E m l 5th ant3	21.23			E m l 5th ant3	33.93								E m l 5th ant3	30.39								E m l 5th ant3	21.58			E m l 5th ant3	34.14								E m l 5th ant3	29.08
	E m a 2d br1	20.29	20.35		E m a 2d br1	28.79	28.88	E m a 2d br1	0.023471	E m a 2d br	0.0228074	0.0104757		E m a 2d br1	27.86	27.87	E m a 2d br1	0.0219813	E m a 2d br	0.0200611	0.00860285		E m a 2d br1	20.37	22.345		E m a 2d br1	31.36	30.74	E m a 2d br1	0.129669	E m a 2d br	0.13733	0.0731706		E m a 2d br1	25.22	24.81	E m a 2d br1	0.0817322	E m a 2d br	0.0410284	0.0353035
	E m a 2d br1	20.42			E m a 2d br1	28.96								E m a 2d br1	27.88								E m a 2d br1	24.32			E m a 2d br1	30.12								E m a 2d br1	24.4
	E m a 2d br2	20.51	20.48		E m a 2d br2	30.04	29.93	E m a 2d br2	0.0120157					E m a 2d br2	28.82	28.95	E m a 2d br2	0.0106604					E m a 2d br2	20.74	21.19		E m a 2d br2	31.38	31.91	E m a 2d br2	0.0682916					E m a 2d br2	25.82	26.52	E m a 2d br2	0.0226093
	E m a 2d br2	20.45			E m a 2d br2	29.83								E m a 2d br2	29.09								E m a 2d br2	21.64			E m a 2d br2	32.44								E m a 2d br2	27.22
	E m a 2d br3	20.22	20.2		E m a 2d br3	28.26	28.25	E m a 2d br3	0.0329356					E m a 2d br3	27.29	27.41	E m a 2d br3	0.0275415					E m a 2d br3	N/A	21.22		E m a 2d br3	29.81	29.76	E m a 2d br3	0.21403					E m a 2d br3	26.04	26.45	E m a 2d br3	0.0187436
	E m a 2d br3	20.18			E m a 2d br3	28.25								E m a 2d br3	27.52								E m a 2d br3	21.22			E m a 2d br3	29.72								E m a 2d br3	26.86
	E f l 5th ant1	19.2	19.23		E f l 5th ant1	30.55	30.62	E f l 5th ant1	0.00240806	E f l 5th ant	0.00290311	0.000546327		E f l 5th ant1	28.49	28.56	E f l 5th ant1	0.00483639	E f l 5th ant	0.00650415	0.00161729		E f l 5th ant1	20.08	20.14		E f l 5th ant1	32.22	32.53	E f l 5th ant1	0.0153492	E f l 5th ant	0.0213219	0.00719749		E f l 5th ant1	27.67	27.67	E f l 5th ant1	0.00295936	E f l 5th ant	0.0107215	0.0114888
	E f l 5th ant1	19.27			E f l 5th ant1	30.68								E f l 5th ant1	28.63								E f l 5th ant1	20.2			E f l 5th ant1	32.85								E f l 5th ant1	27.67
	E f l 5th ant2	20.87	20.9		E f l 5th ant2	32.05	32.08	E f l 5th ant2	0.00348926					E f l 5th ant2	30.06	30.04	E f l 5th ant2	0.00661031					E f l 5th ant2	23.01	22.71		E f l 5th ant2	34.19	33.79	E f l 5th ant2	0.0293131					E f l 5th ant2	26.52	26.9	E f l 5th ant2	0.0239194
	E f l 5th ant2	20.93			E f l 5th ant2	32.11								E f l 5th ant2	30.02								E f l 5th ant2	22.41			E f l 5th ant2	33.39								E f l 5th ant2	27.28
	E f l 5th ant3	20.01	20.09		E f l 5th ant3	31.78	31.42	E f l 5th ant3	0.00281201					E f l 5th ant3	28.9	28.87	E f l 5th ant3	0.00806574					E f l 5th ant3	22.31	22.53		E f l 5th ant3	33.47	33.34	E f l 5th ant3	0.0193033					E f l 5th ant3	27.61	27.88	E f l 5th ant3	0.00528564
	E f l 5th ant3	20.17			E f l 5th ant3	31.06								E f l 5th ant3	28.83								E f l 5th ant3	22.74			E f l 5th ant3	33.21								E f l 5th ant3	28.15
	E m a 7d br1	20.43	20.45		E m a 7d br1	30.47	30.37	E m a 7d br1	0.00842998	E m a 7d br	0.0155771	0.00622543		E m a 7d br1	29.42	29.4	E m a 7d br1	0.00732601	E m a 7d br	0.01299	0.00494142		E m a 7d br1	19.3	20.79		E m a 7d br1	30.32	30.44	E m a 7d br1	0.171734	E m a 7d br	0.101928	0.0604542		E m a 7d br1	26.17	26.64	E m a 7d br1	0.019965	E m a 7d br	0.0219972	0.00713991
	E m a 7d br1	20.48			E m a 7d br1	30.28								E m a 7d br1	29.37								E m a 7d br1	22.29			E m a 7d br1	30.55								E m a 7d br1	27.11
	E m a 7d br2	19.33	19.36		E m a 7d br2	28.09	28.04	E m a 7d br2	0.0184836					E m a 7d br2	27.15	27.13	E m a 7d br2	0.0164194					E m a 7d br2	19.96	20.21		E m a 7d br2	30.14	30.42	E m a 7d br2	0.0670876					E m a 7d br2	24.7	24.98	E m a 7d br2	0.0299329
	E m a 7d br2	19.4			E m a 7d br2	27.99								E m a 7d br2	27.11								E m a 7d br2	20.47			E m a 7d br2	30.71								E m a 7d br2	25.26
	E m a 7d br3	19.32	19.38		E m a 7d br3	27.95	27.97	E m a 7d br3	0.0198178					E m a 7d br3	27.21	27.25	E m a 7d br3	0.0152246					E m a 7d br3	19.99	20.81		E m a 7d br3	30.31	30.45	E m a 7d br3	0.0669621					E m a 7d br3	24.83	25.76	E m a 7d br3	0.0160936
	E m a 7d br3	19.44			E m a 7d br3	27.98								E m a 7d br3	27.29								E m a 7d br3	21.62			E m a 7d br3	30.59								E m a 7d br3	26.69
	E m l 5th he-a1	24.86	24.91		E m l 5th he-a1	N/A	35.59	E m l 5th he-a1	0.00847436	E m l 5th he-a	0.00357701	0.0042806		E m l 5th he-a1	33.92	34.26	E m l 5th he-a1	0.00835114	E m l 5th he-a	0.00501971	0.0031083		E m l 5th he-a1	25	25.04		E m l 5th he-a1	36.13	36.13	E m l 5th he-a1	0.215683	E m l 5th he-a	0.0797786	0.117844		E m l 5th he-a1	34.45	34.36	E m l 5th he-a1	0.00178263	E m l 5th he-a	0.00299622	0.00106201
	E m l 5th he-a1	24.97			E m l 5th he-a1	35.59								E m l 5th he-a1	34.6								E m l 5th he-a1	25.07			E m l 5th he-a1	N/A								E m l 5th he-a1	34.27
	E m l 5th he-a2	18.67	18.76		E m l 5th he-a2	30.76	30.53	E m l 5th he-a2	0.0017076					E m l 5th he-a2	28.16	28.12	E m l 5th he-a2	0.0045106					E m l 5th he-a2	20.12	20.13		E m l 5th he-a2	31.17	31.67	E m l 5th he-a2	0.0177261					E m l 5th he-a2	26.29	26.98	E m l 5th he-a2	0.00345047
	E m l 5th he-a2	18.84			E m l 5th he-a2	30.31								E m l 5th he-a2	28.07								E m l 5th he-a2	20.14			E m l 5th he-a2	32.17								E m l 5th he-a2	27.68
	E m l 5th he-a3	18.1	18.23		E m l 5th he-a3	31.63	31.43	E m l 5th he-a3	0.000549069					E m l 5th he-a3	28.39	28.45	E m l 5th he-a3	0.00219739					E m l 5th he-a3	19.43	19.88		E m l 5th he-a3	33.96	32.65	E m l 5th he-a3	0.00592669					E m l 5th he-a3	25.92	26.31	E m l 5th he-a3	0.00375555
	E m l 5th he-a3	18.36			E m l 5th he-a3	31.23								E m l 5th he-a3	28.51								E m l 5th he-a3	20.34			E m l 5th he-a3	31.34								E m l 5th he-a3	26.69
	E f a 2d br1	20.03	20.06		E f a 2d br1	28.75	28.78	E f a 2d br1	0.0196257	E f a 2d br	0.0248149	0.00549888		E f a 2d br1	27.39	27.53	E f a 2d br1	0.0222041	E f a 2d br	0.0254229	0.00461862		E f a 2d br1	22.46	22.54		E f a 2d br1	29.88	29.71	E f a 2d br1	0.195584	E f a 2d br	0.113424	0.0712246		E f a 2d br1	26.04	26.4	E f a 2d br1	0.0172768	E f a 2d br	0.0224087	0.00590286
	E f a 2d br1	20.1			E f a 2d br1	28.81								E f a 2d br1	27.68								E f a 2d br1	22.62			E f a 2d br1	29.55								E f a 2d br1	26.75
	E f a 2d br2	20.03	20.02		E f a 2d br2	28.37	28.45	E f a 2d br2	0.0242404					E f a 2d br2	27.45	27.42	E f a 2d br2	0.0233499					E f a 2d br2	21.04	20.56		E f a 2d br2	31.09	31.13	E f a 2d br2	0.0755573					E f a 2d br2	25.09	25.73	E f a 2d br2	0.0288594
	E f a 2d br2	20			E f a 2d br2	28.52								E f a 2d br2	27.38								E f a 2d br2	20.09			E f a 2d br2	31.17								E f a 2d br2	26.38
	E f a 2d br3	19.89	19.97		E f a 2d br3	28.06	28.08	E f a 2d br3	0.0305784					E f a 2d br3	26.88	27.01	E f a 2d br3	0.0307149					E f a 2d br3	24.07	22.1		E f a 2d br3	31.46	31.2	E f a 2d br3	0.0691322					E f a 2d br3	25.08	26.06	E f a 2d br3	0.02109
	E f a 2d br3	20.05			E f a 2d br3	28.11								E f a 2d br3	27.14								E f a 2d br3	20.14			E f a 2d br3	30.94								E f a 2d br3	27.04
	E f l 5th he-a1	19.89	19.77		E f l 5th he-a1	31.62	31.35	E f l 5th he-a1	0.00223977	E f l 5th he-a	0.00176553	0.000982044		E f l 5th he-a1	29.7	29.4	E f l 5th he-a1	0.00404301	E f l 5th he-a	0.00350991	0.00139859		E f l 5th he-a1	19.82	19.64		E f l 5th he-a1	33.14	32.74	E f l 5th he-a1	0.021491	E f l 5th he-a	0.0170657	0.00558831		E f l 5th he-a1	27.72	27.57	E f l 5th he-a1	0.00514913	E f l 5th he-a	0.00471731	0.00123356
	E f l 5th he-a1	19.65			E f l 5th he-a1	31.07								E f l 5th he-a1	29.11								E f l 5th he-a1	19.46			E f l 5th he-a1	32.35								E f l 5th he-a1	27.42
	E f l 5th he-a2	19.25	19.27		E f l 5th he-a2	30.61	30.66	E f l 5th he-a2	0.00242045					E f l 5th he-a2	28.58	28.68	E f l 5th he-a2	0.00456356					E f l 5th he-a2	20.13	20.13		E f l 5th he-a2	32.3	32.26	E f l 5th he-a2	0.0189201					E f l 5th he-a2	27.47	27.57	E f l 5th he-a2	0.00332589
	E f l 5th he-a2	19.29			E f l 5th he-a2	30.71								E f l 5th he-a2	28.78								E f l 5th he-a2	20.14			E f l 5th he-a2	32.22								E f l 5th he-a2	27.67
	E f l 5th he-a3	18.39	18.45		E f l 5th he-a3	31.45	31.49	E f l 5th he-a3	0.000636376					E f l 5th he-a3	28.91	28.87	E f l 5th he-a3	0.00192317					E f l 5th he-a3	18.48	19.65		E f l 5th he-a3	31.88	32.02	E f l 5th he-a3	0.0107859					E f l 5th he-a3	25.64	26.04	E f l 5th he-a3	0.00567691
	E f l 5th he-a3	18.5			E f l 5th he-a3	31.54								E f l 5th he-a3	28.83								E f l 5th he-a3	20.82			E f l 5th he-a3	32.16								E f l 5th he-a3	26.44
	E f a 7d br1	20.75	20.74		E f a 7d br1	29.82	29.99	E f a 7d br1	0.0144219	E f a 7d br	0.0161001	0.00282745		E f a 7d br1	28.7	28.93	E f a 7d br1	0.0135899	E f a 7d br	0.0161618	0.0030183		E f a 7d br1	20.52	20.38		E f a 7d br1	30.06	30.82	E f a 7d br1	0.173174	E f a 7d br	0.151397	0.0410368		E f a 7d br1	24.11	24.7	E f a 7d br1	0.125757	E f a 7d br	0.0817876	0.0386484
	E f a 7d br1	20.73			E f a 7d br1	30.16								E f a 7d br1	29.16								E f a 7d br1	20.24			E f a 7d br1	31.57								E f a 7d br1	25.29
	E f a 7d br2	20.14	20.13		E f a 7d br2	28.77	28.88	E f a 7d br2	0.0193646					E f a 7d br2	28.08	28.08	E f a 7d br2	0.0154107					E f a 7d br2	22.09	21.92		E f a 7d br2	30.06	29.96	E f a 7d br2	0.176954					E f a 7d br2	25.75	25.1	E f a 7d br2	0.0531925
	E f a 7d br2	20.12			E f a 7d br2	28.99								E f a 7d br2	28.08								E f a 7d br2	21.75			E f a 7d br2	29.87								E f a 7d br2	24.46
	E f a 7d br3	20.21	20.15		E f a 7d br3	29.61	29.29	E f a 7d br3	0.014514					E f a 7d br3	27.82	27.8	E f a 7d br3	0.0194847					E f a 7d br3	20.75	20.77		E f a 7d br3	31.34	30.81	E f a 7d br3	0.104062					E f a 7d br3	23.96	24.85	E f a 7d br3	0.066413
	E f a 7d br3	20.08			E f a 7d br3	28.98		Name	bab-rpl8		mean x3 replicates	STDEVA		E f a 7d br3	27.78								E f a 7d br3	20.78			E f a 7d br3	30.27								E f a 7d br3	25.73
	Z m p 7d ant1	20.19	20.225		Z m p 7d ant1	28.31	28.305	Z m p 7d ant	0.0323102		0.0416368	0.0123455
	Z m p 7d ant1	20.26			Z m p 7d ant1	28.3
	Z m p 7d ant2	20.07	20.14		Z m p 7d ant2	28.04	28.025		0.0369634
	Z m p 7d ant2	20.21			Z m p 7d ant2	28.01
	Z m p 7d ant3	20.24	20.275		Z m p 7d ant3	27.64	27.635		0.0556367
	Z m p 7d ant3	20.31			Z m p 7d ant3	27.63
	Z f p 7d ant1	20.47	20.61		Z f p 7d ant1	29.1	29.24	Z f p 7d ant	0.0225228		0.0238424	0.00121143
	Z f p 7d ant1	20.75			Z f p 7d ant1	29.38
	Z f p 7d ant2	20.51	20.44		Z f p 7d ant2	29.07	28.95		0.0241004
	Z f p 7d ant2	20.37			Z f p 7d ant2	28.83
	Z f p 7d ant3	20.31	20.405		Z f p 7d ant3	28.89	28.865		0.0249041
	Z f p 7d ant3	20.5			Z f p 7d ant3	28.84
	E m p 7d ant1	20.2	20.31		E m p 7d ant1	28.34	28.42	E m p 7d ant	0.0319416		0.0329573	0.00470527
	E m p 7d ant1	20.42			E m p 7d ant1	28.5
	E m p 7d ant2	20.19	20.125		E m p 7d ant2	28.35	28.34		0.0288428
	E m p 7d ant2	20.06			E m p 7d ant2	28.33
	E m p 7d ant3	20.1	20.17		E m p 7d ant3	27.93	28.02		0.0380874
	E m p 7d ant3	20.24			E m p 7d ant3	28.11
	E f p 7d ant1	20.74	20.475		E f p 7d ant1	29.21	29.18	E f p 7d ant	0.0209318		0.0268685	0.00529267
	E f p 7d ant1	20.21			E f p 7d ant1	29.15
	E f p 7d ant2	20.3	20.42		E f p 7d ant2	28.65	28.585		0.0310934
	E f p 7d ant2	20.54			E f p 7d ant2	28.52
	E f p 7d ant3	20.08	20.17		E f p 7d ant3	28.3	28.405		0.0285802
	E f p 7d ant3	20.26			E f p 7d ant3	28.51
[truncated: 9 more columns]

## Sheet: Supplementary Figure 5
av of 1st 4 spikes		amplitude
File	trace	z9	e	z
Estrain 5	5		220	140	1.40278
			200	150
			220	160
			180	150
			190	120
Estrain 4	1		280	200	1.50538
			280	190
			280	180
			280	180
			280	180
Estrain 4	2		340	220	1.37931
			340	240
			300	220
			300	220
			320	260
Estrain	6		230	170	1.3494
			230	170
			200	150
			230	180
			230	160
	5		340	280	1.29134
			300	250
			340	230
			340	260
			320	250
	4 dont use, difficult		270	200	1.27273
			240	200
			240	200
			230	200
			280	190
Estrain 2	2		200	120	1.47541
			190	110
			170	140
			170	130
			170	110
	3		190	110	1.3125
			140	120
			160	140
			180	130
			170	140
av of 1st 4 spikes		amplitude
File	trace	z9	e	z
Z-strain 10	1		280	440	0.711009
			290	440
			320	420
			360	440
			300	440
zstrain 9	3, messy		220	200	0.713178
			160	340
			160	260
			180	250
			200	240
zstrain 8	1, messy		160	280	0.68595
			180	240
			180	230
			170	230
			140	230
strain 7			260	380	0.632768
			240	320
			200	340
			200	380
			220	350
zstrain 4	2		210	320	0.744828
			220	280
			240	300
			230	250
			180	300
zstrain 4	1		220	300	0.691781
			210	260
			190	280
			190	340
			200	280
zstrain 3			150	190	0.711538
			160	200
			140	200
			150	210
			140	240
av of 1st 4 spikes		amplitude
File	trace	z9	e	z
44e 9	1		290	200	1.38
			260	180
			280	180
			280	240
			270
box3 44e 10 same			320	200	1.40426
			240	200
			260	180
			260	180
			240	180
box3 44e 11 same			300	250	1.43925
			280	200
			380	240
			320	180
			260	200
box3 44e 8	difficult		240	180	1.19149
			240	180
			220	180
			200	200
			220	200
box3 44e 7	2		320	260	1.22581
			280	220
			320	240
			300	240
			300	280
box3 44e 6	1		220	180	1.25
			220	160
			200	200
			220	160
			240	180
box3 44e 3			200	180	1.27711
			260	150
			180	200
			200	150
			220	150
box3 b7			310	260	1.2
			300	260
			320	260
			340	260
			290	260
44einclz9	3		220	140	1.56944
			220	120
			230	160
			240	180
			220	120
	4		200	120	1.64706
			200	140
			220	120
			260	140
			240	160
av of 1st 4 spikes		amplitude
File	trace	z9	e	z
44zinclz9 1			160	200	0.735849	0.8
			160	220		0.727273
			120	220		0.545455
			180	220		0.818182
			160	200		0.8
44zinclz9 2	1		140	260	0.612403	0.538462
			160	240		0.666667
			180	270		0.666667
			160	260		0.615385
			150	260		0.576923
44inclz9 3	3		260	300	0.811688	0.866667
			240	320		0.75
			280	280		1
			230	320		0.71875
			240	320		0.75
	4		260	300	0.856164	0.866667
			240	290		0.827586
			260	280		0.928571
			240	290		0.827586
			250	300		0.833333
	5		260	340	0.802469	0.764706
			260	380		0.684211
			200	300		0.666667
			300	260		1.15385
			280	340		0.823529
44inclz9 5	1		320	480	0.685185	0.666667
			290	440		0.659091
			270	400		0.675
			320	420		0.761905
			280	420		0.666667
44zinclz9 6			220	320	0.765101	0.6875
			240	310		0.774194
			220	300		0.733333
			230	280		0.821429
			230	280		0.821429
44zinclz9 7	6		180	260	0.810345	0.692308
			200	240		0.833333
			200	220		0.909091
			180	220		0.818182
			180	220		0.818182
44zinclz9 8			150	240	0.75	0.625
			160	180		0.888889
			140	200		0.7
			160	200		0.8
			170	220		0.772727
44zinclz9 9	1		220	280	0.761194	0.785714
			200	280		0.714286
			200	280		0.714286
			190	240		0.791667
			210	260		0.807692

## Sheet: Supplementary Figure 6b
Line	Origin	Genetic background	Male	EAG response (mV)**
				Control (Hexane)	Z11-14:Ac	E11-14:Ac	(Z-control)/(E-control)
Z-strain	Europe	pure strain	Z_1	1.66	6.42	5.16	1.36
			Z_2	1.58	4.28	3.56	1.36364
			Z_3	0.88	2.84	2.26	1.42029
			Z_4	0.78	5.04	4.34	1.19663
			Z_5	0.36	2.26	1.92	1.21795
			Z_6	0.74	2	1.2	2.73913
			Z_7	1.12	3.8	2.56	1.86111
			Z_8	0.88	3.44	2.4	1.68421
			Z_9	1.02	3.5	2.72	1.45882
			Z_10	0.86	4.18	2.54	1.97619
			Z_11	1	2.78	2.18	1.50847
			Z_12	0.84	3.9	3.26	1.26446
			Z_13	0.68	3.2	2.6	1.3125
			Z_14	0.4	4.08	3.18	1.32374
			Z_15	1.14	3.26	2.6	1.45205
			Z_16	0.62	3.7	2.9	1.35088
			Z_17	0.34	2	1.44	1.50909
			Z_18	0.62	2.92	2.4	1.29213
			Z_19	0.8	3.1	2.66	1.23656
			Z_20	0.68	3.12	2.22	1.58442
E-strain	Europe	pure strain	E_1	1.14	5.2	5.2	1
			E_2	1.06	3.4	3.7	0.886364
			E_3	0.9	4.52	4.6	0.978378
			E_4	0.66	3.66	2.8	1.40187
			E_5	0.7	3.3	2.92	1.17117
			E_6	1.18	3.86	3.6	1.10744
			E_7	0.62	2.48	2.6	0.939394
			E_8	0.5	3.54	3.54	1
			E_9	0.98	2.92	3.04	0.941748
L46	Europe	CRISPR line	L46_1	0.48	3.64667	3.82667	1.05684
			L46_2	0.9	3.74667	3.61333	0.953162
			L46_3	0.486667	2.69333	2.36	0.848943
			L46_4	0.453333	5.77333	4.83333	0.823308
			L46_5	0.46	2.78	3	1.09483
			L46_6	0.49	3.09	3.45	1.13846
			L46_7	0.16	2.7	2.92	1.08661
			L46_8	0.3	3.1	3.14	1.01429
			L46_9	0.32	2.52	2.58	1.02727
			L46_10	1.14	3.46	3.36	0.956897
			L46_11	0.46	3.11	3.22	1.04151
			L46_12	0.953333	2.75333	3.57333	1.45556
			L46_13	0.66	3.88	3.62	0.919255
			L46_14	0.68	2.95	3.45	1.22026
			L46_15	0.38	1.9	2	1.06579
			L46_16	0.8	3.68	3.68	1
			L46_17	0.58	2.32	2.3	0.988506
			L46_18	0.86	4.68	4.44	0.937173
			L46_19	0.65	5.1	5	0.977528
			L46_20	0.98	4.04	4.2	1.05229
L73	Europe	CRISPR line	L73_1	0.46	1.48	1.26	1.275
			L73_2	0.24	4.18	3.92	1.07065
			L73_3	0.02	2.62	2.82	0.928571
			L73_4	0.72	5.3	5	1.07009
			L73_5	1	3.72	4.12	0.871795
			L73_6	0.2	1.5	1.56	0.955882
			L73_7	0.46	3.72	3.26	1.16429
			L73_8	0.52	2.68	2.76	0.964286
			L73_9	0.54	3.76	3.58	1.05921
			L73_10	1.14	4.2	4.4	0.93865
			L73_11	0.52	4.32	3.12	1.46154
			L73_12	0.38	1.7	1.98	0.825
			L73_13	1.12	5.7	5.5	1.04566
			L73_14	0.72	4.12	4.08	1.0119
			L73_15	0.84	4.08	4.18	0.97006
			L73_16	0.66	3.62	3.4	1.08029
			L73_17	0.64	3.42	2.88	1.24107
			L73_18	0.6	2.8	2.3	1.29412
			L73_19	0.88	3.49	4.9	1.54023
L72a	Europe	CRISPR line	L72a_1	0.47	3.02	3.19	1.06667
			L72a_2	0.813333	4.71333	5.06	1.08889
			L72a_3	0.84	3.31333	3.35333	1.01617
			L72a_4	0.566667	1.64	1.64667	1.00621
			L72a_5	1.06	3.28	3.36	1.03604
			L72a_6	0.74	4.42	4.54	1.03261
			L72a_7	0.11	1.68	1.67	0.993631
			L72a_8	1.06	4.34	4.83	1.14939
			L72a_9	1.05	4.66	4.33	0.908587
			L72a_10	0.96	3.58	3.64	1.0229
			L72a_11	0.67	2.66	2.68	1.01005
			L72a_12	1.58	4.58	6.66	1.69333
			L72a_13	0.06	0.34	0.36	1.07143
			L72a_14	0.42	2.04	1.92	0.925926
			L72a_15	0.46	1.66	1.7	1.03333
			L72a_16	0.22	2.6	2.34	0.890756
			L72a_17	0.14	1.62	1.7	1.05405
			L72a_18	0.38	2.18	2.3	1.06667
			L72a_19	0.2	2.04	2	0.978261
			L72a_20	0.22	1.72	2.06	1.22667
L72b	Europe	CRISPR line	L72b_1	0.32	2.4	2.44	1.01923
			L72b_2	0.59	2.69	2.97	1.13333
			L72b_3	0.7	2.3	2.5	1.125
			L72b_4	0.94	2.74	3.02	1.15556
			L72b_5	1.38	3.5	3.48	0.990566
			L72b_6	1.26	3.97	3.77	0.926199
			L72b_7	0.32	2.1	2.03	0.960674
			L72b_8	1.55	3.83	3.76	0.969298
			L72b_9	0.3	1.74	1.8	1.04167
			L72b_10	0.22	1.4	1.4	1
			L72b_11	0.32	1.78	1.62	0.890411
			L72b_12	0.64	1.94	1.74	0.846154
			L72b_13	0.22	1.82	2	1.1125
			L72b_14	0.12	1.5	1.58	1.05797
			L72b_15	0.1	1.8	1.72	0.952941
			L72b_16	0.3	2.62	2.78	1.06897
			L72b_17	0.14	1.96	1.92	0.978022
			L72b_18	0.1	1	1.08	1.08889
			L72b_19	0.34	2.2	2	0.892473
			L72b_20	0.1	1.36	1.1	0.793651
**All data were measured at the Max Planck Institute for Chemicl Ecology in Germany.

[truncated: 1 more sheets: Supplementary Figure 6c]
